# Supplementary material for: FIGL1 and its novel partner FLIP form a conserved complex that regulates homologous recombination
Source: PLoS Genet. 2018 Apr 2;14(4):e1007317. doi: 10.1371/journal.pgen.1007317 (PMC5897033; doi:10.1371/journal.pgen.1007317)
Supplement: S1 Table — (XLSX) [file pgen.1007317.s004.xlsx]

## Sheet: Suppl table S1
Bait	Exp No	prot_hit_num	prot_acc	prot_desc	prot_score	prot_mass	prot_matches_sig	prot_sequences_sig	prot_cover	pep_query	pep_rank	pep_isbold	pep_isunique	pep_exp_mz	pep_exp_mr	pep_exp_z	pep_calc_mr	pep_delta	pep_start	pep_end	pep_miss	pep_score	pep_ident	pep_expect	pep_res_before	pep_seq	pep_res_after	pep_var_mod
FIGL1	TAP 1	1	AT3G27120.1	FIGL1	2461	75871	85	47	70.5	99	1	1	1	381.694	761.374	2	761.374	-0.0006	284	289	0	40.47	39	0.0087	K	LEMDVR	Q
FIGL1	TAP 1	1	AT3G27120.1	FIGL1	2461	75871	85	47	70.5	341	1	1	1	430.717	859.42	2	859.422	-0.0023	617	624	0	47.16	36	0.00081	K	DATMGPLR	E
FIGL1	TAP 1	1	AT3G27120.1	FIGL1	2461	75871	85	47	70.5	525	1	1	1	460.762	919.51	2	919.513	-0.0028	101	108	0	61.47	37	4.4e-05	R	LLGFLDSR	S
FIGL1	TAP 1	1	AT3G27120.1	FIGL1	2461	75871	85	47	70.5	585	1	1	1	469.231	936.447	2	936.445	0.0014	245	253	0	47.07	39	0.0016	R	SHGFGFGTK	R
FIGL1	TAP 1	1	AT3G27120.1	FIGL1	2461	75871	85	47	70.5	693	1	1	1	482.279	962.542	2	962.544	-0.0013	643	650	0	58.48	36	6.2e-05	R	LVTLQDFK	D
FIGL1	TAP 1	1	AT3G27120.1	FIGL1	2461	75871	85	47	70.5	748	1	1	1	487.778	973.542	2	973.544	-0.0027	630	638	0	70.13	38	7.5e-06	R	GIDITNLTK	D
FIGL1	TAP 1	1	AT3G27120.1	FIGL1	2461	75871	85	47	70.5	776	1	1	1	490.752	979.49	2	979.491	-0.0007	486	494	0	50.71	39	0.00077	R	ALFGVASCR	Q
FIGL1	TAP 1	1	AT3G27120.1	FIGL1	2461	75871	85	47	70.5	810	1	1	1	496.773	991.532	2	991.534	-0.0015	160	168	1	45.06	38	0.0021	K	GGFDVEKIK	Q
FIGL1	TAP 1	1	AT3G27120.1	FIGL1	2461	75871	85	47	70.5	945	1	1	1	340.523	1018.55	3	1018.55	0.0002	282	289	1	46.02	39	0.0023	K	IKLEMDVR	Q	Oxidation (M)
FIGL1	TAP 1	1	AT3G27120.1	FIGL1	2461	75871	85	47	70.5	1124	1	1	1	533.796	1065.58	2	1065.58	-0.0035	192	200	1	54.22	36	0.00017	R	HDTDKLIPK	A
FIGL1	TAP 1	1	AT3G27120.1	FIGL1	2461	75871	85	47	70.5	1226	1	1	1	546.308	1090.6	2	1090.6	0.0002	75	84	0	78.76	37	7.1e-07	R	LQSLLFGADK	F
FIGL1	TAP 1	1	AT3G27120.1	FIGL1	2461	75871	85	47	70.5	1250	1	1	1	549.837	1097.66	2	1097.66	-0.0005	576	584	0	55.39	32	5.6e-05	R	AWIIQNLLK	K
FIGL1	TAP 1	1	AT3G27120.1	FIGL1	2461	75871	85	47	70.5	1393	1	1	1	377.556	1129.65	3	1129.65	-0.0002	629	638	1	42.78	38	0.0038	K	RGIDITNLTK	D
FIGL1	TAP 1	1	AT3G27120.1	FIGL1	2461	75871	85	47	70.5	1525	1	1	1	578.84	1155.66	2	1155.67	-0.0008	438	449	0	59.05	35	4.9e-05	K	GLLLFGPPGTGK	T
FIGL1	TAP 1	1	AT3G27120.1	FIGL1	2461	75871	85	47	70.5	1674	1	1	1	596.28	1190.55	2	1190.56	-0.0106	270	281	0	64.43	37	1.8e-05	K	EDGAPNGFVSAK	I
FIGL1	TAP 1	1	AT3G27120.1	FIGL1	2461	75871	85	47	70.5	1675	1	1	1	596.285	1190.56	2	1190.56	-0.005	235	244	0	96.04	37	1.4e-08	R	ASDECVIVER	S	Methyl (DE)
FIGL1	TAP 1	1	AT3G27120.1	FIGL1	2461	75871	85	47	70.5	1828	1	1	1	613.883	1225.75	2	1225.75	-0.0031	576	585	1	50.77	31	0.00012	R	AWIIQNLLKK	D
FIGL1	TAP 1	1	AT3G27120.1	FIGL1	2461	75871	85	47	70.5	1919	1	1	1	623.809	1245.6	2	1245.61	-0.0029	336	347	0	58.18	39	0.00012	K	TNGNNVGNLTSR	I
FIGL1	TAP 1	1	AT3G27120.1	FIGL1	2461	75871	85	47	70.5	1929	1	1	1	624.356	1246.7	2	1246.7	-0.0049	74	84	1	61.99	37	3.2e-05	K	RLQSLLFGADK	F
FIGL1	TAP 1	1	AT3G27120.1	FIGL1	2461	75871	85	47	70.5	1955	1	1	1	627.807	1253.6	2	1253.6	-0.0037	402	412	0	71.43	38	5.3e-06	R	WDDIAGLEHAK	K
FIGL1	TAP 1	1	AT3G27120.1	FIGL1	2461	75871	85	47	70.5	2126	1	1	1	647.341	1292.67	2	1292.67	-0.0045	89	100	0	101.87	40	6.6e-09	K	SDFSSAQILGLR	L
FIGL1	TAP 1	1	AT3G27120.1	FIGL1	2461	75871	85	47	70.5	2405	1	1	1	685.826	1369.64	2	1369.64	-0.0044	172	183	0	81.54	37	4.2e-07	K	YFGFHVSQSNGK	G
FIGL1	TAP 1	1	AT3G27120.1	FIGL1	2461	75871	85	47	70.5	2481	1	1	1	697.287	1392.56	2	1392.56	-0.0025	55	65	0	64.59	28	2.3e-06	K	EEGETETPCWR	K
FIGL1	TAP 1	1	AT3G27120.1	FIGL1	2461	75871	85	47	70.5	2517	1	1	1	701.395	1400.77	2	1400.78	-0.0029	564	575	1	51.41	37	0.00041	K	RLYIPLPSSEAR	A
FIGL1	TAP 1	1	AT3G27120.1	FIGL1	2461	75871	85	47	70.5	2677	1	1	1	728.367	1454.72	2	1454.72	0.0008	385	396	0	71.42	39	5.9e-06	R	LIEHVSNEIMDR	D
FIGL1	TAP 1	1	AT3G27120.1	FIGL1	2461	75871	85	47	70.5	2698	1	1	1	732.35	1462.69	2	1462.69	-0.0038	348	361	1	79.59	38	8.4e-07	R	IGGKTDDALDDSTR	T
FIGL1	TAP 1	1	AT3G27120.1	FIGL1	2461	75871	85	47	70.5	2786	1	1	1	751.887	1501.76	2	1501.76	-0.0021	129	142	0	81.14	40	7.7e-07	K	IDLALEGLVSDSDR	K
FIGL1	TAP 1	1	AT3G27120.1	FIGL1	2461	75871	85	47	70.5	2799	1	1	1	754.373	1506.73	2	1506.73	-0.0036	630	642	1	54.23	40	0.0004	R	GIDITNLTKDDMR	L	Oxidation (M)
FIGL1	TAP 1	1	AT3G27120.1	FIGL1	2461	75871	85	47	70.5	2836	1	1	1	761.892	1521.77	2	1521.77	-0.0012	462	475	0	121.87	39	6e-11	K	ATFFYISASSLTSK	W
FIGL1	TAP 1	1	AT3G27120.1	FIGL1	2461	75871	85	47	70.5	2847	1	1	1	763.439	1524.86	2	1524.87	-0.0029	434	449	1	68.34	34	4.3e-06	R	SPGKGLLLFGPPGTGK	T
FIGL1	TAP 1	1	AT3G27120.1	FIGL1	2461	75871	85	47	70.5	2926	1	1	1	781.399	1560.78	2	1560.79	-0.0057	109	122	1	40.35	40	0.0096	R	SVTDADRDFIGPIR	R
FIGL1	TAP 1	1	AT3G27120.1	FIGL1	2461	75871	85	47	70.5	2986	1	1	1	797.415	1592.82	2	1592.82	-0.0034	144	159	0	83.31	39	4.4e-07	K	AFELANTAPGAIFGSK	G
FIGL1	TAP 1	1	AT3G27120.1	FIGL1	2461	75871	85	47	70.5	3019	1	1	1	804.953	1607.89	2	1607.89	-0.0017	75	88	1	91.12	34	2.3e-08	R	LQSLLFGADKFLEK	S
FIGL1	TAP 1	1	AT3G27120.1	FIGL1	2461	75871	85	47	70.5	3058	1	1	1	815.935	1629.86	2	1629.86	-0.0014	129	143	1	102.98	39	4.2e-09	K	IDLALEGLVSDSDRK	A
FIGL1	TAP 1	1	AT3G27120.1	FIGL1	2461	75871	85	47	70.5	3183	1	1	1	833.862	1665.71	2	1665.72	-0.006	293	308	0	81.45	33	1.8e-07	R	GSTESPSSCLSPQSDK	N
FIGL1	TAP 1	1	AT3G27120.1	FIGL1	2461	75871	85	47	70.5	3331	1	1	1	862.93	1723.85	2	1723.85	-0.0031	254	269	1	83.88	39	3.9e-07	K	RPHAETSSLANDGEVK	E	Methyl (DE)
FIGL1	TAP 1	1	AT3G27120.1	FIGL1	2461	75871	85	47	70.5	3435	1	1	1	881.956	1761.9	2	1761.9	-0.0032	210	225	1	127.51	40	1.8e-11	K	LTSLYGNSIGKPDNQR	K
FIGL1	TAP 1	1	AT3G27120.1	FIGL1	2461	75871	85	47	70.5	3571	1	1	1	911.913	1821.81	2	1821.82	-0.0054	292	308	1	44.97	36	0.0013	K	RGSTESPSSCLSPQSDK	N
FIGL1	TAP 1	1	AT3G27120.1	FIGL1	2461	75871	85	47	70.5	3632	1	1	1	924.911	1847.81	2	1847.81	-0.0031	362	377	0	102.96	35	1.7e-09	R	TCLEMLCGPDGELPEK	L
FIGL1	TAP 1	1	AT3G27120.1	FIGL1	2461	75871	85	47	70.5	3768	1	1	1	965.517	1929.02	2	1929.02	-0.0021	495	511	0	61.38	38	4.7e-05	R	QPAVIFVDEIDSLLSQR	K
FIGL1	TAP 1	1	AT3G27120.1	FIGL1	2461	75871	85	47	70.5	3970	1	1	1	1019.01	2036	2	2036.01	-0.0106	385	401	1	67.18	39	1.6e-05	R	LIEHVSNEIMDRDPNVR	W
FIGL1	TAP 1	1	AT3G27120.1	FIGL1	2461	75871	85	47	70.5	4076	1	1	1	1056.58	2111.14	2	2111.14	-0.0061	36	54	1	72.5	36	2.5e-06	R	SSPFSSPLLRPPPEFLNVK	E
FIGL1	TAP 1	1	AT3G27120.1	FIGL1	2461	75871	85	47	70.5	4091	1	1	1	1059.07	2116.12	2	2116.12	-0.0051	414	430	1	58.67	37	8.1e-05	K	CVTEMVIWPLLRPDIFK	G
FIGL1	TAP 1	1	AT3G27120.1	FIGL1	2461	75871	85	47	70.5	4093	1	1	1	706.671	2116.99	3	2117	-0.0032	362	379	1	75	38	2.3e-06	R	TCLEMLCGPDGELPEKLR	N
FIGL1	TAP 1	1	AT3G27120.1	FIGL1	2461	75871	85	47	70.5	4916	1	1	1	1514.15	3026.28	2	3026.28	-0.0071	586	612	0	48.66	29	0.00013	K	DGLFTLSDDDMNIICNLTEGYSGSDMK	N	Oxidation (M)
FIGL1	TAP 1	1	AT3G27120.1	FIGL1	2461	75871	85	47	70.5	4957	1	1	1	1057.79	3170.36	3	3170.37	-0.011	585	612	1	62.05	31	9.9e-06	K	KDGLFTLSDDDMNIICNLTEGYSGSDMK	N	2 Oxidation (M)
FIGL1	TAP 1	1	AT3G27120.1	FIGL1	2461	75871	85	47	70.5	5146	1	1	1	1265.62	3793.84	3	3793.85	-0.0087	525	558	1	81.79	37	3.6e-07	K	TQFLIEMEGFDSGSEQILLIGATNRPQELDEAAR	R	Oxidation (M)
FIGL1	TAP 1	3	AT1G04650.1	FLIP	1917	113848	54	34	39.4	742	1	1	1	486.767	971.52	2	971.522	-0.0022	935	942	1	40.68	38	0.0057	R	KLPEGICR	G
FIGL1	TAP 1	3	AT1G04650.1	FLIP	1917	113848	54	34	39.4	816	1	1	1	497.251	992.487	2	992.485	0.0021	706	714	0	42.99	40	0.0056	K	MSISEIDAK	T
FIGL1	TAP 1	3	AT1G04650.1	FLIP	1917	113848	54	34	39.4	1078	1	1	1	529.283	1056.55	2	1056.56	-0.0041	954	962	0	73.94	37	2.1e-06	R	INEGLNELR	S
FIGL1	TAP 1	3	AT1G04650.1	FLIP	1917	113848	54	34	39.4	1107	1	1	1	532.748	1063.48	2	1063.49	-0.005	844	851	0	57.66	36	8.2e-05	R	TSCNQLWR	F
FIGL1	TAP 1	3	AT1G04650.1	FLIP	1917	113848	54	34	39.4	1171	1	1	1	539.805	1077.6	2	1077.6	-0.0054	455	463	0	69.34	37	5.9e-06	R	VVLFQSVMR	Y
FIGL1	TAP 1	3	AT1G04650.1	FLIP	1917	113848	54	34	39.4	1254	1	1	1	550.339	1098.66	2	1098.66	-0.0017	265	274	0	46.65	33	0.00048	K	GVITLLQLDK	Q
FIGL1	TAP 1	3	AT1G04650.1	FLIP	1917	113848	54	34	39.4	1276	1	1	1	552.789	1103.56	2	1103.56	-0.0014	943	952	0	66.33	40	2.6e-05	R	GMELLQNGVK	R	Oxidation (M)
FIGL1	TAP 1	3	AT1G04650.1	FLIP	1917	113848	54	34	39.4	1321	1	1	1	558.288	1114.56	2	1114.57	-0.0043	130	140	0	85.43	37	1.5e-07	R	FSASSFTAIGK	T
FIGL1	TAP 1	3	AT1G04650.1	FLIP	1917	113848	54	34	39.4	1484	1	1	1	574.311	1146.61	2	1146.61	-0.0001	240	250	0	89.92	40	1.1e-07	K	SLSELGMLAAR	D
FIGL1	TAP 1	3	AT1G04650.1	FLIP	1917	113848	54	34	39.4	1615	1	1	1	589.823	1177.63	2	1177.63	-0.0028	156	165	0	55.31	38	0.00021	K	FVSEQLNLTK	E
FIGL1	TAP 1	3	AT1G04650.1	FLIP	1917	113848	54	34	39.4	1657	1	1	1	593.842	1185.67	2	1185.67	-0.0027	184	194	0	90.54	38	5.9e-08	K	AVQVVIDSTVR	L
FIGL1	TAP 1	3	AT1G04650.1	FLIP	1917	113848	54	34	39.4	1775	1	1	1	607.334	1212.65	2	1212.66	-0.0036	953	962	1	51.52	36	0.00035	K	RINEGLNELR	S
FIGL1	TAP 1	3	AT1G04650.1	FLIP	1917	113848	54	34	39.4	1784	1	1	1	608.295	1214.58	2	1214.58	-0.0056	464	473	1	47.94	36	0.00074	R	YSFELDKDAK	L
FIGL1	TAP 1	3	AT1G04650.1	FLIP	1917	113848	54	34	39.4	1917	1	1	1	623.381	1244.75	2	1244.75	-0.0009	715	725	0	82.55	30	6.1e-08	K	TLNFVVALIQK	Y
FIGL1	TAP 1	3	AT1G04650.1	FLIP	1917	113848	54	34	39.4	2158	1	1	1	651.846	1301.68	2	1301.68	-0.0028	608	618	0	75.42	39	2.8e-06	K	SICFLLTHSPK	S
FIGL1	TAP 1	3	AT1G04650.1	FLIP	1917	113848	54	34	39.4	2308	1	1	1	669.825	1337.64	2	1337.64	-0.0033	372	383	0	96.71	38	1.6e-08	K	SASEVMTDLLEK	T	Oxidation (M)
FIGL1	TAP 1	3	AT1G04650.1	FLIP	1917	113848	54	34	39.4	2351	1	1	1	678.279	1354.54	2	1354.55	-0.0096	963	973	0	69.96	29	9.5e-07	R	SDENESEEFQK	S	Methyl (DE)
FIGL1	TAP 1	3	AT1G04650.1	FLIP	1917	113848	54	34	39.4	2721	1	1	1	737.934	1473.85	2	1473.86	-0.0022	786	799	1	100.59	32	1.6e-09	K	SKPNLALFLSGLSK	Y
FIGL1	TAP 1	3	AT1G04650.1	FLIP	1917	113848	54	34	39.4	2752	1	1	1	744.395	1486.78	2	1486.78	-0.0025	251	264	0	63.62	39	3.8e-05	R	DGGNLVAILNTSWK	G
FIGL1	TAP 1	3	AT1G04650.1	FLIP	1917	113848	54	34	39.4	2830	1	1	1	759.883	1517.75	2	1517.76	-0.0044	665	676	0	55.85	40	0.00028	R	QIFADFFNFIEK	F
FIGL1	TAP 1	3	AT1G04650.1	FLIP	1917	113848	54	34	39.4	2933	1	1	1	522.311	1563.91	3	1563.91	-0.0024	715	727	1	30.43	29	0.0085	K	TLNFVVALIQKYR	N
FIGL1	TAP 1	3	AT1G04650.1	FLIP	1917	113848	54	34	39.4	3028	1	1	1	805.934	1609.85	2	1609.86	-0.0022	738	751	0	102.77	37	3.1e-09	R	YSEILSETLSIISR	S
FIGL1	TAP 1	3	AT1G04650.1	FLIP	1917	113848	54	34	39.4	3123	1	1	1	825.921	1649.83	2	1649.83	-0.0023	852	867	0	118.71	39	1.3e-10	R	FVPEDAALAFDIASGK	E
FIGL1	TAP 1	3	AT1G04650.1	FLIP	1917	113848	54	34	39.4	3143	1	1	1	829.949	1657.88	2	1657.89	-0.0056	8	21	1	63.41	38	3.6e-05	K	LLEEIKSSDLIENR	A
FIGL1	TAP 1	3	AT1G04650.1	FLIP	1917	113848	54	34	39.4	3263	1	1	1	566.919	1697.73	3	1697.74	-0.0041	141	155	0	44.09	34	0.0011	K	TCFMTDDASAVTVHK	F	Oxidation (M)
FIGL1	TAP 1	3	AT1G04650.1	FLIP	1917	113848	54	34	39.4	3408	1	1	1	585.951	1754.83	3	1754.83	-0.004	771	784	0	43.61	38	0.0031	K	LFNSETNHHHNHLR	K
FIGL1	TAP 1	3	AT1G04650.1	FLIP	1917	113848	54	34	39.4	3452	1	1	1	884.475	1766.93	2	1766.94	-0.0044	687	702	0	62.44	37	3.2e-05	R	YTLLGAPVFTVSACLR	I
FIGL1	TAP 1	3	AT1G04650.1	FLIP	1917	113848	54	34	39.4	3633	1	1	1	617.001	1847.98	3	1847.98	-0.0028	431	448	0	53.74	38	0.00027	K	TSLVDILSLSVESATSAR	D
FIGL1	TAP 1	3	AT1G04650.1	FLIP	1917	113848	54	34	39.4	3875	1	1	1	997.499	1992.98	2	1992.99	-0.0018	221	239	0	86.12	39	2.3e-07	R	MEEGNAVGNLVSMITLGVK	S	2 Oxidation (M)
FIGL1	TAP 1	3	AT1G04650.1	FLIP	1917	113848	54	34	39.4	4104	1	1	1	710.379	2128.11	3	2128.11	-0.0015	885	903	0	82.11	37	3.8e-07	K	EQALLSITPSEEELELLSK	E
FIGL1	TAP 1	3	AT1G04650.1	FLIP	1917	113848	54	34	39.4	4128	1	1	1	1071.54	2141.07	2	2141.07	-0.0032	404	421	0	65.57	39	2.4e-05	R	LTLLDSLFVDEFSNQICK	K
FIGL1	TAP 1	3	AT1G04650.1	FLIP	1917	113848	54	34	39.4	4184	1	1	1	1088.08	2174.15	2	2174.16	-0.0046	384	403	0	95.66	37	1.5e-08	K	TTVDLLGALLNAAELTQEFR	L
FIGL1	TAP 1	3	AT1G04650.1	FLIP	1917	113848	54	34	39.4	4227	1	1	1	735.716	2204.13	3	2204.13	-0.0042	219	239	1	99.47	38	8.8e-09	K	ARMEEGNAVGNLVSMITLGVK	S	Oxidation (M)
FIGL1	TAP 1	3	AT1G04650.1	FLIP	1917	113848	54	34	39.4	4427	1	1	1	1165.03	2328.05	2	2328.06	-0.0069	752	770	0	113.31	37	2.5e-10	R	SEQLYTCQEMDNVITELQK	L
FIGL1	TAP 2	1	AT3G27120.1	FIGL1	2259	75871	71	42	62.3	370	1	1	1	460.764	919.513	2	919.513	0.0001	101	108	0	49.74	37	0.00067	R	LLGFLDSR	S
FIGL1	TAP 2	1	AT3G27120.1	FIGL1	2259	75871	71	42	62.3	423	1	1	1	469.23	936.445	2	936.445	0	245	253	0	39.08	38	0.0086	R	SHGFGFGTK	R
FIGL1	TAP 2	1	AT3G27120.1	FIGL1	2259	75871	71	42	62.3	509	1	1	1	482.279	962.544	2	962.544	0.0003	643	650	0	52.51	36	0.00023	R	LVTLQDFK	D
FIGL1	TAP 2	1	AT3G27120.1	FIGL1	2259	75871	71	42	62.3	555	1	1	1	487.779	973.544	2	973.544	0	630	638	0	67.18	39	1.7e-05	R	GIDITNLTK	D
FIGL1	TAP 2	1	AT3G27120.1	FIGL1	2259	75871	71	42	62.3	576	1	1	1	490.753	979.491	2	979.491	-0.0003	486	494	0	48.68	39	0.0011	R	ALFGVASCR	Q
FIGL1	TAP 2	1	AT3G27120.1	FIGL1	2259	75871	71	42	62.3	658	1	1	1	335.192	1002.55	3	1002.55	0.0001	282	289	1	43.5	39	0.0041	K	IKLEMDVR	Q
FIGL1	TAP 2	1	AT3G27120.1	FIGL1	2259	75871	71	42	62.3	977	1	1	1	546.308	1090.6	2	1090.6	0.0001	75	84	0	67.43	37	9.6e-06	R	LQSLLFGADK	F
FIGL1	TAP 2	1	AT3G27120.1	FIGL1	2259	75871	71	42	62.3	1002	1	1	1	549.837	1097.66	2	1097.66	0	576	584	0	37.17	32	0.0036	R	AWIIQNLLK	K
FIGL1	TAP 2	1	AT3G27120.1	FIGL1	2259	75871	71	42	62.3	1122	1	1	1	565.83	1129.65	2	1129.65	-0.0001	629	638	1	43.14	38	0.0035	K	RGIDITNLTK	D
FIGL1	TAP 2	1	AT3G27120.1	FIGL1	2259	75871	71	42	62.3	1234	1	1	1	578.84	1155.67	2	1155.67	-0.0001	438	449	0	40.67	36	0.0035	K	GLLLFGPPGTGK	T
FIGL1	TAP 2	1	AT3G27120.1	FIGL1	2259	75871	71	42	62.3	1314	1	1	1	589.279	1176.54	2	1176.54	-0.0006	235	244	0	82.02	37	3.6e-07	R	ASDECVIVER	S
FIGL1	TAP 2	1	AT3G27120.1	FIGL1	2259	75871	71	42	62.3	1374	1	1	1	596.285	1190.56	2	1190.56	-0.0018	270	281	0	78.54	37	8.5e-07	K	EDGAPNGFVSAK	I
FIGL1	TAP 2	1	AT3G27120.1	FIGL1	2259	75871	71	42	62.3	1530	1	1	1	613.884	1225.75	2	1225.75	-0.0014	576	585	1	45.42	30	0.00029	R	AWIIQNLLKK	D
FIGL1	TAP 2	1	AT3G27120.1	FIGL1	2259	75871	71	42	62.3	1622	1	1	1	624.358	1246.7	2	1246.7	-0.0015	74	84	1	56.4	37	0.00012	K	RLQSLLFGADK	F
FIGL1	TAP 2	1	AT3G27120.1	FIGL1	2259	75871	71	42	62.3	1645	1	1	1	627.809	1253.6	2	1253.6	-0.001	402	412	0	67.29	38	1.4e-05	R	WDDIAGLEHAK	K
FIGL1	TAP 2	1	AT3G27120.1	FIGL1	2259	75871	71	42	62.3	1796	1	1	1	647.343	1292.67	2	1292.67	-0.0005	89	100	0	104.89	39	3.2e-09	K	SDFSSAQILGLR	L
FIGL1	TAP 2	1	AT3G27120.1	FIGL1	2259	75871	71	42	62.3	2046	1	1	1	685.827	1369.64	2	1369.64	-0.002	172	183	0	78.37	38	9.6e-07	K	YFGFHVSQSNGK	G
FIGL1	TAP 2	1	AT3G27120.1	FIGL1	2259	75871	71	42	62.3	2156	1	1	1	701.396	1400.78	2	1400.78	0	564	575	1	38.76	37	0.008	K	RLYIPLPSSEAR	A
FIGL1	TAP 2	1	AT3G27120.1	FIGL1	2259	75871	71	42	62.3	2173	1	1	1	704.295	1406.58	2	1406.58	-0.0009	55	65	0	58.99	30	1.3e-05	K	EEGETETPCWR	K	Methyl (DE)
FIGL1	TAP 2	1	AT3G27120.1	FIGL1	2259	75871	71	42	62.3	2318	1	1	1	728.368	1454.72	2	1454.72	0.002	385	396	0	67.18	39	1.6e-05	R	LIEHVSNEIMDR	D
FIGL1	TAP 2	1	AT3G27120.1	FIGL1	2259	75871	71	42	62.3	2337	1	1	1	732.352	1462.69	2	1462.69	-0.0009	348	361	1	55.14	38	0.00023	R	IGGKTDDALDDSTR	T
FIGL1	TAP 2	1	AT3G27120.1	FIGL1	2259	75871	71	42	62.3	2400	1	1	1	746.377	1490.74	2	1490.74	-0.0011	630	642	1	69.89	40	1.1e-05	R	GIDITNLTKDDMR	L
FIGL1	TAP 2	1	AT3G27120.1	FIGL1	2259	75871	71	42	62.3	2424	1	1	1	751.888	1501.76	2	1501.76	-0.001	129	142	0	82.64	39	5.2e-07	K	IDLALEGLVSDSDR	K
FIGL1	TAP 2	1	AT3G27120.1	FIGL1	2259	75871	71	42	62.3	2474	1	1	1	761.893	1521.77	2	1521.77	-0.0011	462	475	0	121.79	39	6.1e-11	K	ATFFYISASSLTSK	W
FIGL1	TAP 2	1	AT3G27120.1	FIGL1	2259	75871	71	42	62.3	2486	1	1	1	763.44	1524.87	2	1524.87	-0.0004	434	449	1	74.08	34	1e-06	R	SPGKGLLLFGPPGTGK	T
FIGL1	TAP 2	1	AT3G27120.1	FIGL1	2259	75871	71	42	62.3	2574	1	1	1	781.402	1560.79	2	1560.79	-0.0007	109	122	1	67.92	39	1.6e-05	R	SVTDADRDFIGPIR	R
FIGL1	TAP 2	1	AT3G27120.1	FIGL1	2259	75871	71	42	62.3	2634	1	1	1	797.417	1592.82	2	1592.82	-0.0005	144	159	0	78.54	39	1.3e-06	K	AFELANTAPGAIFGSK	G
FIGL1	TAP 2	1	AT3G27120.1	FIGL1	2259	75871	71	42	62.3	2667	1	1	1	804.953	1607.89	2	1607.89	-0.0002	75	88	1	93.02	34	1.5e-08	R	LQSLLFGADKFLEK	S
FIGL1	TAP 2	1	AT3G27120.1	FIGL1	2259	75871	71	42	62.3	2707	1	1	1	815.935	1629.86	2	1629.86	-0.0021	129	143	1	106.37	39	2.1e-09	K	IDLALEGLVSDSDRK	A
FIGL1	TAP 2	1	AT3G27120.1	FIGL1	2259	75871	71	42	62.3	2852	1	1	1	840.871	1679.73	2	1679.73	-0.0025	293	308	0	55.36	35	0.0001	R	GSTESPSSCLSPQSDK	N	Methyl (DE)
FIGL1	TAP 2	1	AT3G27120.1	FIGL1	2259	75871	71	42	62.3	2967	1	1	1	575.623	1723.85	3	1723.85	-0.0011	254	269	1	59.83	40	0.0001	K	RPHAETSSLANDGEVK	E	Methyl (DE)
FIGL1	TAP 2	1	AT3G27120.1	FIGL1	2259	75871	71	42	62.3	3059	1	1	1	881.957	1761.9	2	1761.9	-0.0023	210	225	1	116.59	40	2.3e-10	K	LTSLYGNSIGKPDNQR	K
FIGL1	TAP 2	1	AT3G27120.1	FIGL1	2259	75871	71	42	62.3	3225	1	1	1	612.639	1834.9	3	1834.9	-0.0011	397	412	1	42.8	39	0.0048	R	DPNVRWDDIAGLEHAK	K
FIGL1	TAP 2	1	AT3G27120.1	FIGL1	2259	75871	71	42	62.3	3259	1	1	1	924.914	1847.81	2	1847.81	0.0035	362	377	0	116.01	35	9.3e-11	R	TCLEMLCGPDGELPEK	L
FIGL1	TAP 2	1	AT3G27120.1	FIGL1	2259	75871	71	42	62.3	3436	1	1	1	972.525	1943.04	2	1943.04	0.0001	495	511	0	58.79	37	7.8e-05	R	QPAVIFVDEIDSLLSQR	K	Methyl (DE)
FIGL1	TAP 2	1	AT3G27120.1	FIGL1	2259	75871	71	42	62.3	3618	1	1	1	510.01	2036.01	4	2036.01	0.0016	385	401	1	47.02	39	0.0017	R	LIEHVSNEIMDRDPNVR	W
FIGL1	TAP 2	1	AT3G27120.1	FIGL1	2259	75871	71	42	62.3	3746	1	1	1	1056.58	2111.14	2	2111.14	-0.0025	36	54	1	38.65	36	0.0057	R	SSPFSSPLLRPPPEFLNVK	E
FIGL1	TAP 2	1	AT3G27120.1	FIGL1	2259	75871	71	42	62.3	3760	1	1	1	1059.5	2116.99	2	2117	-0.0011	362	379	1	84.66	38	2.6e-07	R	TCLEMLCGPDGELPEKLR	N
FIGL1	TAP 2	1	AT3G27120.1	FIGL1	2259	75871	71	42	62.3	3870	1	1	1	732.399	2194.17	3	2194.17	-0.0007	89	108	1	40.63	36	0.0036	K	SDFSSAQILGLRLLGFLDSR	S
FIGL1	TAP 2	1	AT3G27120.1	FIGL1	2259	75871	71	42	62.3	4749	1	1	1	1015.1	3042.28	3	3042.28	-0.0023	586	612	0	94.82	29	3.2e-09	K	DGLFTLSDDDMNIICNLTEGYSGSDMK	N	2 Oxidation (M)
FIGL1	TAP 2	1	AT3G27120.1	FIGL1	2259	75871	71	42	62.3	4801	1	1	1	1052.47	3154.38	3	3154.38	-0.0013	585	612	1	86.31	34	5.9e-08	K	KDGLFTLSDDDMNIICNLTEGYSGSDMK	N	Oxidation (M)
FIGL1	TAP 2	1	AT3G27120.1	FIGL1	2259	75871	71	42	62.3	5103	1	1	1	949.467	3793.84	4	3793.85	-0.0059	525	558	1	64.36	37	2e-05	K	TQFLIEMEGFDSGSEQILLIGATNRPQELDEAAR	R	Oxidation (M)
FIGL1	TAP 2	10	AT1G04650.1	FLIP	1569	113848	45	30	36.8	424	1	1	1	469.272	936.529	2	936.528	0.0005	619	626	0	41.49	34	0.0022	K	SLTVQVYK	H
FIGL1	TAP 2	10	AT1G04650.1	FLIP	1569	113848	45	30	36.8	852	1	1	1	529.285	1056.56	2	1056.56	0.0001	954	962	0	59.34	37	5.9e-05	R	INEGLNELR	S
FIGL1	TAP 2	10	AT1G04650.1	FLIP	1569	113848	45	30	36.8	882	1	1	1	532.751	1063.49	2	1063.49	0.0006	844	851	0	55.38	37	0.00018	R	TSCNQLWR	F
FIGL1	TAP 2	10	AT1G04650.1	FLIP	1569	113848	45	30	36.8	983	1	1	1	547.805	1093.59	2	1093.6	-0.0007	455	463	0	68.32	38	9.8e-06	R	VVLFQSVMR	Y	Oxidation (M)
FIGL1	TAP 2	10	AT1G04650.1	FLIP	1569	113848	45	30	36.8	1020	1	1	1	552.789	1103.56	2	1103.56	-0.0009	943	952	0	67.4	40	2.1e-05	R	GMELLQNGVK	R	Oxidation (M)
FIGL1	TAP 2	10	AT1G04650.1	FLIP	1569	113848	45	30	36.8	1056	1	1	1	558.29	1114.57	2	1114.57	-0.0006	130	140	0	86.68	37	1.2e-07	R	FSASSFTAIGK	T
FIGL1	TAP 2	10	AT1G04650.1	FLIP	1569	113848	45	30	36.8	1198	1	1	1	574.31	1146.61	2	1146.61	-0.0005	240	250	0	84.18	40	4.1e-07	K	SLSELGMLAAR	D
FIGL1	TAP 2	10	AT1G04650.1	FLIP	1569	113848	45	30	36.8	1320	1	1	1	589.824	1177.63	2	1177.63	-0.0008	156	165	0	46.64	37	0.0013	K	FVSEQLNLTK	E
FIGL1	TAP 2	10	AT1G04650.1	FLIP	1569	113848	45	30	36.8	1361	1	1	1	593.843	1185.67	2	1185.67	-0.0002	184	194	0	87.12	38	1.3e-07	K	AVQVVIDSTVR	L
FIGL1	TAP 2	10	AT1G04650.1	FLIP	1569	113848	45	30	36.8	1476	1	1	1	607.335	1212.66	2	1212.66	-0.0013	953	962	1	53.61	36	0.0002	K	RINEGLNELR	S
FIGL1	TAP 2	10	AT1G04650.1	FLIP	1569	113848	45	30	36.8	1485	1	1	1	608.299	1214.58	2	1214.58	0.0007	464	473	1	40.62	36	0.0043	R	YSFELDKDAK	L
FIGL1	TAP 2	10	AT1G04650.1	FLIP	1569	113848	45	30	36.8	1614	1	1	1	623.382	1244.75	2	1244.75	-0.0002	715	725	0	74.07	30	4.3e-07	K	TLNFVVALIQK	Y
FIGL1	TAP 2	10	AT1G04650.1	FLIP	1569	113848	45	30	36.8	1648	1	1	1	628.292	1254.57	2	1254.57	0	300	310	0	40.73	37	0.0046	R	FAAEAWSCSVK	E
FIGL1	TAP 2	10	AT1G04650.1	FLIP	1569	113848	45	30	36.8	1817	1	1	1	650.843	1299.67	2	1299.67	0.0006	173	183	1	57.87	38	0.00011	K	KVESFSSEIFK	A
FIGL1	TAP 2	10	AT1G04650.1	FLIP	1569	113848	45	30	36.8	1822	1	1	1	651.847	1301.68	2	1301.68	-0.0004	608	618	0	60.97	39	7.3e-05	K	SICFLLTHSPK	S
FIGL1	TAP 2	10	AT1G04650.1	FLIP	1569	113848	45	30	36.8	1956	1	1	1	669.826	1337.64	2	1337.64	-0.0013	372	383	0	106.08	38	1.9e-09	K	SASEVMTDLLEK	T	Oxidation (M)
FIGL1	TAP 2	10	AT1G04650.1	FLIP	1569	113848	45	30	36.8	2355	1	1	1	737.935	1473.86	2	1473.86	0	786	799	1	88.47	32	2.4e-08	K	SKPNLALFLSGLSK	Y
FIGL1	TAP 2	10	AT1G04650.1	FLIP	1569	113848	45	30	36.8	2467	1	1	1	759.885	1517.75	2	1517.76	-0.0008	665	676	0	58.24	40	0.00016	R	QIFADFFNFIEK	F
FIGL1	TAP 2	10	AT1G04650.1	FLIP	1569	113848	45	30	36.8	2675	1	1	1	805.936	1609.86	2	1609.86	0.0004	738	751	0	109.96	37	5.6e-10	R	YSEILSETLSIISR	S
FIGL1	TAP 2	10	AT1G04650.1	FLIP	1569	113848	45	30	36.8	2710	1	1	1	815.942	1629.87	2	1629.87	-0.0007	811	823	0	39.19	38	0.0093	K	SIAVWELYHMLLR	K
FIGL1	TAP 2	10	AT1G04650.1	FLIP	1569	113848	45	30	36.8	2766	1	1	1	825.922	1649.83	2	1649.83	0.0001	852	867	0	107.95	40	1.6e-09	R	FVPEDAALAFDIASGK	E
FIGL1	TAP 2	10	AT1G04650.1	FLIP	1569	113848	45	30	36.8	2787	1	1	1	829.951	1657.89	2	1657.89	-0.002	8	21	1	66.87	38	1.6e-05	K	LLEEIKSSDLIENR	A
FIGL1	TAP 2	10	AT1G04650.1	FLIP	1569	113848	45	30	36.8	2899	1	1	1	849.875	1697.74	2	1697.74	-0.0026	141	155	0	60.04	34	2.8e-05	K	TCFMTDDASAVTVHK	F	Oxidation (M)
FIGL1	TAP 2	10	AT1G04650.1	FLIP	1569	113848	45	30	36.8	3078	1	1	1	884.476	1766.94	2	1766.94	-0.0012	687	702	0	75.95	37	1.4e-06	R	YTLLGAPVFTVSACLR	I
FIGL1	TAP 2	10	AT1G04650.1	FLIP	1569	113848	45	30	36.8	3264	1	1	1	924.999	1847.98	2	1847.98	0	431	448	0	103.59	37	2.7e-09	K	TSLVDILSLSVESATSAR	D
FIGL1	TAP 2	10	AT1G04650.1	FLIP	1569	113848	45	30	36.8	3494	1	1	1	989.503	1976.99	2	1976.99	-0.0005	221	239	0	97.67	40	1.8e-08	R	MEEGNAVGNLVSMITLGVK	S	Oxidation (M)
FIGL1	TAP 2	10	AT1G04650.1	FLIP	1569	113848	45	30	36.8	3774	1	1	1	710.379	2128.11	3	2128.11	-0.0001	885	903	0	46.9	38	0.0013	K	EQALLSITPSEEELELLSK	E
FIGL1	TAP 2	10	AT1G04650.1	FLIP	1569	113848	45	30	36.8	3794	1	1	1	1071.54	2141.07	2	2141.07	-0.0024	404	421	0	92.48	39	4.8e-08	R	LTLLDSLFVDEFSNQICK	K
FIGL1	TAP 2	10	AT1G04650.1	FLIP	1569	113848	45	30	36.8	3841	1	1	1	1088.09	2174.16	2	2174.16	-0.0006	384	403	0	96.87	37	1e-08	K	TTVDLLGALLNAAELTQEFR	L
FIGL1	TAP 2	10	AT1G04650.1	FLIP	1569	113848	45	30	36.8	4147	1	1	1	1165.04	2328.06	2	2328.06	-0.0043	752	770	0	119.01	37	6.7e-11	R	SEQLYTCQEMDNVITELQK	L
FLIP	TAP 1	16	AT1G04650.1	FLIP	1684	112650	42	33	40.6	3	1	1	1	351.218	700.421	2	700.423	-0.0024	22	27	0	45.98	36	0.0012	R	AQLLTR	L
FLIP	TAP 1	16	AT1G04650.1	FLIP	1684	112650	42	33	40.6	1123	1	1	1	467.234	932.453	2	932.456	-0.0031	14	21	0	64.08	38	2.6e-05	K	SSDLIENR	A
FLIP	TAP 1	16	AT1G04650.1	FLIP	1684	112650	42	33	40.6	1152	1	1	1	469.269	936.524	2	936.528	-0.0035	619	626	0	43.92	34	0.0011	K	SLTVQVYK	H
FLIP	TAP 1	16	AT1G04650.1	FLIP	1684	112650	42	33	40.6	1485	1	1	1	493.299	984.583	2	984.586	-0.0029	281	289	0	59.75	33	2.1e-05	K	VDVGEIILK	L
FLIP	TAP 1	16	AT1G04650.1	FLIP	1684	112650	42	33	40.6	1538	1	1	1	497.248	992.482	2	992.485	-0.0029	706	714	0	60.12	37	6.1e-05	K	MSISEIDAK	T
FLIP	TAP 1	16	AT1G04650.1	FLIP	1684	112650	42	33	40.6	2016	1	1	1	529.283	1056.55	2	1056.56	-0.0041	954	962	0	58.42	36	6.2e-05	R	INEGLNELR	S
FLIP	TAP 1	16	AT1G04650.1	FLIP	1684	112650	42	33	40.6	2180	1	1	1	539.806	1077.6	2	1077.6	-0.0024	455	463	0	70.39	36	3.9e-06	R	VVLFQSVMR	Y
FLIP	TAP 1	16	AT1G04650.1	FLIP	1684	112650	42	33	40.6	2221	1	1	1	542.788	1083.56	2	1083.57	-0.0057	362	371	0	88.06	35	6.2e-08	K	VSLSQQTHGK	S
FLIP	TAP 1	16	AT1G04650.1	FLIP	1684	112650	42	33	40.6	2254	1	1	1	544.79	1087.57	2	1087.57	-0.0038	943	952	0	61.92	38	4.5e-05	R	GMELLQNGVK	R
FLIP	TAP 1	16	AT1G04650.1	FLIP	1684	112650	42	33	40.6	2333	1	1	1	550.338	1098.66	2	1098.66	-0.0024	265	274	0	77.09	31	3e-07	K	GVITLLQLDK	Q
FLIP	TAP 1	16	AT1G04650.1	FLIP	1684	112650	42	33	40.6	2432	1	1	1	558.288	1114.56	2	1114.57	-0.0046	130	140	0	89.89	36	4.7e-08	R	FSASSFTAIGK	T
FLIP	TAP 1	16	AT1G04650.1	FLIP	1684	112650	42	33	40.6	2686	1	1	1	574.309	1146.6	2	1146.61	-0.003	240	250	0	93.18	39	4.2e-08	K	SLSELGMLAAR	D
FLIP	TAP 1	16	AT1G04650.1	FLIP	1684	112650	42	33	40.6	2852	1	1	1	586.794	1171.57	2	1171.58	-0.0024	174	183	0	67.61	36	8.3e-06	K	VESFSSEIFK	A
FLIP	TAP 1	16	AT1G04650.1	FLIP	1684	112650	42	33	40.6	2901	1	1	1	589.822	1177.63	2	1177.63	-0.004	156	165	0	38.89	36	0.0064	K	FVSEQLNLTK	E
FLIP	TAP 1	16	AT1G04650.1	FLIP	1684	112650	42	33	40.6	2969	1	1	1	593.84	1185.67	2	1185.67	-0.0056	184	194	0	87.26	35	6.9e-08	K	AVQVVIDSTVR	L
FLIP	TAP 1	16	AT1G04650.1	FLIP	1684	112650	42	33	40.6	3168	1	1	1	608.296	1214.58	2	1214.58	-0.0037	464	473	1	41.82	36	0.0031	R	YSFELDKDAK	L
FLIP	TAP 1	16	AT1G04650.1	FLIP	1684	112650	42	33	40.6	3378	1	1	1	623.381	1244.75	2	1244.75	-0.0024	715	725	0	74.38	28	2.8e-07	K	TLNFVVALIQK	Y
FLIP	TAP 1	16	AT1G04650.1	FLIP	1684	112650	42	33	40.6	3877	1	1	1	661.827	1321.64	2	1321.64	-0.004	372	383	0	93.59	38	3.2e-08	K	SASEVMTDLLEK	T
FLIP	TAP 1	16	AT1G04650.1	FLIP	1684	112650	42	33	40.6	3910	1	1	1	664.382	1326.75	2	1326.75	-0.005	480	490	0	93.14	35	1.6e-08	K	LQWLLDILADK	E
FLIP	TAP 1	16	AT1G04650.1	FLIP	1684	112650	42	33	40.6	4706	1	1	1	732.398	1462.78	2	1462.79	-0.0041	335	348	0	44.33	36	0.0017	K	VVALFPSQASMVSK	D
FLIP	TAP 1	16	AT1G04650.1	FLIP	1684	112650	42	33	40.6	4756	1	1	1	737.933	1473.85	2	1473.86	-0.0049	786	799	1	104.4	30	4.5e-10	K	SKPNLALFLSGLSK	Y
FLIP	TAP 1	16	AT1G04650.1	FLIP	1684	112650	42	33	40.6	4824	1	1	1	744.395	1486.77	2	1486.78	-0.0031	251	264	0	67.32	38	1.4e-05	R	DGGNLVAILNTSWK	G
FLIP	TAP 1	16	AT1G04650.1	FLIP	1684	112650	42	33	40.6	5372	1	1	1	805.933	1609.85	2	1609.86	-0.0051	738	751	0	116.16	36	1.1e-10	R	YSEILSETLSIISR	S
FLIP	TAP 1	16	AT1G04650.1	FLIP	1684	112650	42	33	40.6	5455	1	1	1	815.939	1629.86	2	1629.87	-0.0059	811	823	0	50.79	37	0.00042	K	SIAVWELYHMLLR	K
FLIP	TAP 1	16	AT1G04650.1	FLIP	1684	112650	42	33	40.6	5545	1	1	1	825.92	1649.83	2	1649.83	-0.0047	852	867	0	111.19	38	5e-10	R	FVPEDAALAFDIASGK	E
FLIP	TAP 1	16	AT1G04650.1	FLIP	1684	112650	42	33	40.6	5647	1	1	1	837.933	1673.85	2	1673.86	-0.0055	664	676	1	59.95	38	7.1e-05	K	RQIFADFFNFIEK	F
FLIP	TAP 1	16	AT1G04650.1	FLIP	1684	112650	42	33	40.6	5986	1	1	1	878.42	1754.83	2	1754.83	-0.0088	771	784	0	52.76	38	0.00035	K	LFNSETNHHHNHLR	K
FLIP	TAP 1	16	AT1G04650.1	FLIP	1684	112650	42	33	40.6	6415	1	1	1	924.997	1847.98	2	1847.98	-0.004	431	448	0	108.21	36	6.2e-10	K	TSLVDILSLSVESATSAR	D
FLIP	TAP 1	16	AT1G04650.1	FLIP	1684	112650	42	33	40.6	6813	1	1	1	981.502	1960.99	2	1961	-0.0068	221	239	0	119.97	38	6.8e-11	R	MEEGNAVGNLVSMITLGVK	S
FLIP	TAP 1	16	AT1G04650.1	FLIP	1684	112650	42	33	40.6	7544	1	1	1	1065.06	2128.11	2	2128.11	-0.009	885	903	0	62.72	36	2.2e-05	K	EQALLSITPSEEELELLSK	E
FLIP	TAP 1	16	AT1G04650.1	FLIP	1684	112650	42	33	40.6	7736	1	1	1	1088.08	2174.15	2	2174.16	-0.0058	384	403	0	153.57	35	1.5e-14	K	TTVDLLGALLNAAELTQEFR	L
FLIP	TAP 1	16	AT1G04650.1	FLIP	1684	112650	42	33	40.6	9002	1	1	1	1349.7	2697.38	2	2697.38	-0.0016	634	657	0	102.2	35	2.3e-09	R	SDHAPDVYLALLLDGFPLNFLPDR	I
FLIP	TAP 1	16	AT1G04650.1	FLIP	1684	112650	42	33	40.6	9968	1	1	1	1088.56	3262.67	3	3262.68	-0.0141	480	509	1	56.93	35	6.9e-05	K	LQWLLDILADKEVYSSVLSSQLPMADGSGK	I
FLIP	TAP 1	43	AT3G27120.1	FIGL1	821	75301	22	18	33.2	1328	1	1	1	482.278	962.542	2	962.544	-0.0022	643	650	0	52.07	35	0.00021	R	LVTLQDFK	D
FLIP	TAP 1	43	AT3G27120.1	FIGL1	821	75301	22	18	33.2	1415	1	1	1	487.778	973.542	2	973.544	-0.0029	630	638	0	48.53	37	0.00076	R	GIDITNLTK	D
FLIP	TAP 1	43	AT3G27120.1	FIGL1	821	75301	22	18	33.2	2282	1	1	1	546.307	1090.6	2	1090.6	-0.0028	75	84	0	59.16	36	5.2e-05	R	LQSLLFGADK	F
FLIP	TAP 1	43	AT3G27120.1	FIGL1	821	75301	22	18	33.2	2327	1	1	1	549.836	1097.66	2	1097.66	-0.003	576	584	0	47.3	31	0.00026	R	AWIIQNLLK	K
FLIP	TAP 1	43	AT3G27120.1	FIGL1	821	75301	22	18	33.2	2733	1	1	1	578.838	1155.66	2	1155.67	-0.0028	438	449	0	58.83	34	3.8e-05	K	GLLLFGPPGTGK	T
FLIP	TAP 1	43	AT3G27120.1	FIGL1	821	75301	22	18	33.2	3390	1	1	1	624.357	1246.7	2	1246.7	-0.0038	74	84	1	38.1	35	0.0053	K	RLQSLLFGADK	F
FLIP	TAP 1	43	AT3G27120.1	FIGL1	821	75301	22	18	33.2	3436	1	1	1	627.807	1253.6	2	1253.6	-0.0054	402	412	0	52.79	37	0.00033	R	WDDIAGLEHAK	K
FLIP	TAP 1	43	AT3G27120.1	FIGL1	821	75301	22	18	33.2	3699	1	1	1	647.341	1292.67	2	1292.67	-0.004	89	100	0	93.66	38	3e-08	K	SDFSSAQILGLR	L
FLIP	TAP 1	43	AT3G27120.1	FIGL1	821	75301	22	18	33.2	4164	1	1	1	685.825	1369.64	2	1369.64	-0.0061	172	183	0	60.84	37	4.5e-05	K	YFGFHVSQSNGK	G
FLIP	TAP 1	43	AT3G27120.1	FIGL1	821	75301	22	18	33.2	4664	1	1	1	728.364	1454.71	2	1454.72	-0.0057	385	396	0	59.85	37	6.4e-05	R	LIEHVSNEIMDR	D
FLIP	TAP 1	43	AT3G27120.1	FIGL1	821	75301	22	18	33.2	4896	1	1	1	751.886	1501.76	2	1501.76	-0.0053	129	142	0	101.67	38	5.1e-09	K	IDLALEGLVSDSDR	K
FLIP	TAP 1	43	AT3G27120.1	FIGL1	821	75301	22	18	33.2	5171	1	1	1	781.399	1560.78	2	1560.79	-0.0059	109	122	1	62.14	38	4.3e-05	R	SVTDADRDFIGPIR	R
FLIP	TAP 1	43	AT3G27120.1	FIGL1	821	75301	22	18	33.2	5312	1	1	1	797.414	1592.81	2	1592.82	-0.0061	144	159	0	113.04	38	3.4e-10	K	AFELANTAPGAIFGSK	G
FLIP	TAP 1	43	AT3G27120.1	FIGL1	821	75301	22	18	33.2	5451	1	1	1	815.933	1629.85	2	1629.86	-0.0065	129	143	1	46.01	38	0.0016	K	IDLALEGLVSDSDRK	A
FLIP	TAP 1	43	AT3G27120.1	FIGL1	821	75301	22	18	33.2	5809	1	1	1	855.921	1709.83	2	1709.83	-0.0065	254	269	1	83.8	38	2.8e-07	K	RPHAETSSLANDGEVK	E
FLIP	TAP 1	43	AT3G27120.1	FIGL1	821	75301	22	18	33.2	6715	1	1	1	965.515	1929.02	2	1929.02	-0.0053	495	511	0	123.41	36	1.8e-11	R	QPAVIFVDEIDSLLSQR	K
FLIP	TAP 1	43	AT3G27120.1	FIGL1	821	75301	22	18	33.2	7482	1	1	1	1056.58	2111.14	2	2111.14	-0.0051	36	54	1	42.15	33	0.0014	R	SSPFSSPLLRPPPEFLNVK	E
FLIP	TAP 1	43	AT3G27120.1	FIGL1	821	75301	22	18	33.2	10426	1	1	1	1260.96	3779.85	3	3778.84	1.0141	525	558	1	105.48	35	1.1e-09	K	TQFLIEMEGFDSGSEQILLIGATNRPQELDEAAR	R	Deamidated (NQ)
FLIP	TAP 2	14	AT1G04650.1	FLIP	1873	112650	50	37	46.2	3	1	1	1	351.217	700.42	2	700.423	-0.0028	22	27	0	39.75	36	0.0053	R	AQLLTR	L
FLIP	TAP 2	14	AT1G04650.1	FLIP	1873	112650	50	37	46.2	188	1	1	1	377.693	753.371	2	753.373	-0.0023	874	879	0	37.01	36	0.0088	R	FMSELK	M
FLIP	TAP 2	14	AT1G04650.1	FLIP	1873	112650	50	37	46.2	1349	1	1	1	493.297	984.58	2	984.586	-0.0054	281	289	0	55.38	34	8.1e-05	K	VDVGEIILK	L
FLIP	TAP 2	14	AT1G04650.1	FLIP	1873	112650	50	37	46.2	1398	1	1	1	497.248	992.482	2	992.485	-0.0028	706	714	0	46.5	37	0.0014	K	MSISEIDAK	T
FLIP	TAP 2	14	AT1G04650.1	FLIP	1873	112650	50	37	46.2	1787	1	1	1	529.283	1056.55	2	1056.56	-0.0043	954	962	0	62.1	36	2.7e-05	R	INEGLNELR	S
FLIP	TAP 2	14	AT1G04650.1	FLIP	1873	112650	50	37	46.2	1930	1	1	1	539.806	1077.6	2	1077.6	-0.0031	455	463	0	69.42	36	4.9e-06	R	VVLFQSVMR	Y
FLIP	TAP 2	14	AT1G04650.1	FLIP	1873	112650	50	37	46.2	1957	1	1	1	542.788	1083.56	2	1083.57	-0.0051	362	371	0	75.47	36	1.2e-06	K	VSLSQQTHGK	S
FLIP	TAP 2	14	AT1G04650.1	FLIP	1873	112650	50	37	46.2	1979	1	1	1	544.79	1087.57	2	1087.57	-0.0038	943	952	0	61.99	38	4.4e-05	R	GMELLQNGVK	R
FLIP	TAP 2	14	AT1G04650.1	FLIP	1873	112650	50	37	46.2	2042	1	1	1	550.339	1098.66	2	1098.66	-0.0023	265	274	0	82.25	31	9e-08	K	GVITLLQLDK	Q
FLIP	TAP 2	14	AT1G04650.1	FLIP	1873	112650	50	37	46.2	2148	1	1	1	558.288	1114.56	2	1114.57	-0.0041	130	140	0	90.11	36	4.2e-08	R	FSASSFTAIGK	T
FLIP	TAP 2	14	AT1G04650.1	FLIP	1873	112650	50	37	46.2	2387	1	1	1	574.308	1146.6	2	1146.61	-0.0047	240	250	0	93.22	38	3.7e-08	K	SLSELGMLAAR	D
FLIP	TAP 2	14	AT1G04650.1	FLIP	1873	112650	50	37	46.2	2534	1	1	1	586.794	1171.57	2	1171.58	-0.0034	174	183	0	59.39	36	5.1e-05	K	VESFSSEIFK	A
FLIP	TAP 2	14	AT1G04650.1	FLIP	1873	112650	50	37	46.2	2564	1	1	1	589.822	1177.63	2	1177.63	-0.0042	156	165	0	38.85	36	0.0065	K	FVSEQLNLTK	E
FLIP	TAP 2	14	AT1G04650.1	FLIP	1873	112650	50	37	46.2	2627	1	1	1	593.84	1185.67	2	1185.67	-0.0059	184	194	0	87.15	35	7.1e-08	K	AVQVVIDSTVR	L
FLIP	TAP 2	14	AT1G04650.1	FLIP	1873	112650	50	37	46.2	2804	1	1	1	607.333	1212.65	2	1212.66	-0.005	953	962	1	41.16	36	0.0031	K	RINEGLNELR	S
FLIP	TAP 2	14	AT1G04650.1	FLIP	1873	112650	50	37	46.2	2817	1	1	1	608.296	1214.58	2	1214.58	-0.0041	464	473	1	53.31	36	0.00022	R	YSFELDKDAK	L
FLIP	TAP 2	14	AT1G04650.1	FLIP	1873	112650	50	37	46.2	2999	1	1	1	623.38	1244.75	2	1244.75	-0.0028	715	725	0	79.32	28	9.2e-08	K	TLNFVVALIQK	Y
FLIP	TAP 2	14	AT1G04650.1	FLIP	1873	112650	50	37	46.2	3331	1	1	1	650.84	1299.67	2	1299.67	-0.005	173	183	1	57.37	37	9.6e-05	K	KVESFSSEIFK	A
FLIP	TAP 2	14	AT1G04650.1	FLIP	1873	112650	50	37	46.2	3452	1	1	1	661.827	1321.64	2	1321.64	-0.0042	372	383	0	96.55	38	1.6e-08	K	SASEVMTDLLEK	T
FLIP	TAP 2	14	AT1G04650.1	FLIP	1873	112650	50	37	46.2	3481	1	1	1	664.383	1326.75	2	1326.75	-0.0033	480	490	0	77.82	34	5e-07	K	LQWLLDILADK	E
FLIP	TAP 2	14	AT1G04650.1	FLIP	1873	112650	50	37	46.2	4180	1	1	1	732.397	1462.78	2	1462.79	-0.0054	335	348	0	46.74	36	0.00099	K	VVALFPSQASMVSK	D
FLIP	TAP 2	14	AT1G04650.1	FLIP	1873	112650	50	37	46.2	4228	1	1	1	492.291	1473.85	3	1473.86	-0.0049	786	799	1	47.95	30	0.0002	K	SKPNLALFLSGLSK	Y
FLIP	TAP 2	14	AT1G04650.1	FLIP	1873	112650	50	37	46.2	4294	1	1	1	744.394	1486.77	2	1486.78	-0.0041	251	264	0	79.11	38	8.6e-07	R	DGGNLVAILNTSWK	G
FLIP	TAP 2	14	AT1G04650.1	FLIP	1873	112650	50	37	46.2	4459	1	1	1	759.883	1517.75	2	1517.76	-0.0037	665	676	0	58.44	38	0.00011	R	QIFADFFNFIEK	F
FLIP	TAP 2	14	AT1G04650.1	FLIP	1873	112650	50	37	46.2	4801	1	1	1	805.933	1609.85	2	1609.86	-0.0052	738	751	0	109.79	36	4.8e-10	R	YSEILSETLSIISR	S
FLIP	TAP 2	14	AT1G04650.1	FLIP	1873	112650	50	37	46.2	4875	1	1	1	815.939	1629.86	2	1629.87	-0.0059	811	823	0	80.47	37	4.5e-07	K	SIAVWELYHMLLR	K
FLIP	TAP 2	14	AT1G04650.1	FLIP	1873	112650	50	37	46.2	4969	1	1	1	825.919	1649.82	2	1649.83	-0.0061	852	867	0	114.85	38	2.2e-10	R	FVPEDAALAFDIASGK	E
FLIP	TAP 2	14	AT1G04650.1	FLIP	1873	112650	50	37	46.2	5050	1	1	1	837.933	1673.85	2	1673.86	-0.0054	664	676	1	69.02	38	8.9e-06	K	RQIFADFFNFIEK	F
FLIP	TAP 2	14	AT1G04650.1	FLIP	1873	112650	50	37	46.2	5358	1	1	1	878.422	1754.83	2	1754.83	-0.006	771	784	0	71.78	38	4.4e-06	K	LFNSETNHHHNHLR	K
FLIP	TAP 2	14	AT1G04650.1	FLIP	1873	112650	50	37	46.2	5762	1	1	1	924.999	1847.98	2	1847.98	-0.0001	431	448	0	104.22	36	1.5e-09	K	TSLVDILSLSVESATSAR	D
FLIP	TAP 2	14	AT1G04650.1	FLIP	1873	112650	50	37	46.2	6145	1	1	1	981.502	1960.99	2	1961	-0.0066	221	239	0	105.63	38	1.9e-09	R	MEEGNAVGNLVSMITLGVK	S
FLIP	TAP 2	14	AT1G04650.1	FLIP	1873	112650	50	37	46.2	6852	1	1	1	1065.06	2128.11	2	2128.11	-0.0088	885	903	0	62.28	36	2.5e-05	K	EQALLSITPSEEELELLSK	E
FLIP	TAP 2	14	AT1G04650.1	FLIP	1873	112650	50	37	46.2	7066	1	1	1	1088.08	2174.15	2	2174.16	-0.0054	384	403	0	131.48	35	2.4e-12	K	TTVDLLGALLNAAELTQEFR	L
FLIP	TAP 2	14	AT1G04650.1	FLIP	1873	112650	50	37	46.2	8364	1	1	1	1350.19	2698.37	2	2697.38	0.9942	634	657	0	114.47	35	1.4e-10	R	SDHAPDVYLALLLDGFPLNFLPDR	I
FLIP	TAP 2	14	AT1G04650.1	FLIP	1873	112650	50	37	46.2	9350	1	1	1	1089.23	3264.68	3	3263.66	1.0194	480	509	1	70.1	35	3.2e-06	K	LQWLLDILADKEVYSSVLSSQLPMADGSGK	I	Deamidated (NQ)
FLIP	TAP 2	14	AT1G04650.1	FLIP	1873	112650	50	37	46.2	9760	1	1	1	1224.56	3670.66	3	3669.68	0.9784	100	129	0	86.38	35	7.5e-08	K	HLNMSVMSMEESQEEEHSNIFFQLLLDYLR	F	Deamidated (NQ)
FLIP	TAP 2	14	AT1G04650.1	FLIP	1873	112650	50	37	46.2	9872	1	1	1	1293.94	3878.79	3	3877.81	0.9835	569	603	0	35.98	35	0.0086	R	HATDDLVVDMINQLCTFIMSMPSSETPLCPDSVLR	R
FLIP	TAP 2	23	AT3G27120.1	FIGL1	1128	75301	31	22	40.5	967	1	1	1	460.762	919.509	2	919.513	-0.0033	101	108	0	53.09	36	0.00024	R	LLGFLDSR	S
FLIP	TAP 2	23	AT3G27120.1	FIGL1	1128	75301	31	22	40.5	1216	1	1	1	482.277	962.54	2	962.544	-0.0032	643	650	0	61.02	35	2.6e-05	R	LVTLQDFK	D
FLIP	TAP 2	23	AT3G27120.1	FIGL1	1128	75301	31	22	40.5	1288	1	1	1	487.778	973.541	2	973.544	-0.0034	630	638	0	59.97	37	5.6e-05	R	GIDITNLTK	D
FLIP	TAP 2	23	AT3G27120.1	FIGL1	1128	75301	31	22	40.5	1998	1	1	1	546.306	1090.6	2	1090.6	-0.0042	75	84	0	61.44	36	3.3e-05	R	LQSLLFGADK	F
FLIP	TAP 2	23	AT3G27120.1	FIGL1	1128	75301	31	22	40.5	2040	1	1	1	549.836	1097.66	2	1097.66	-0.003	576	584	0	51.33	31	0.0001	R	AWIIQNLLK	K
FLIP	TAP 2	23	AT3G27120.1	FIGL1	1128	75301	31	22	40.5	2268	1	1	1	565.828	1129.64	2	1129.65	-0.003	629	638	1	43.8	36	0.002	K	RGIDITNLTK	D
FLIP	TAP 2	23	AT3G27120.1	FIGL1	1128	75301	31	22	40.5	2432	1	1	1	578.838	1155.66	2	1155.67	-0.0036	438	449	0	39.87	34	0.003	K	GLLLFGPPGTGK	T
FLIP	TAP 2	23	AT3G27120.1	FIGL1	1128	75301	31	22	40.5	3002	1	1	1	624.299	1246.58	2	1246.59	-0.0061	336	347	0	38.97	37	0.0067	K	TNGNNVGNLTSR	I	Deamidated (NQ)
FLIP	TAP 2	23	AT3G27120.1	FIGL1	1128	75301	31	22	40.5	3046	1	1	1	627.807	1253.6	2	1253.6	-0.0045	402	412	0	65.89	37	1.6e-05	R	WDDIAGLEHAK	K
FLIP	TAP 2	23	AT3G27120.1	FIGL1	1128	75301	31	22	40.5	3296	1	1	1	647.341	1292.67	2	1292.67	-0.0043	89	100	0	97.95	38	1.2e-08	K	SDFSSAQILGLR	L
FLIP	TAP 2	23	AT3G27120.1	FIGL1	1128	75301	31	22	40.5	3718	1	1	1	686.317	1370.62	2	1370.63	-0.0052	172	183	0	59.13	36	5.5e-05	K	YFGFHVSQSNGK	G	Deamidated (NQ)
FLIP	TAP 2	23	AT3G27120.1	FIGL1	1128	75301	31	22	40.5	4149	1	1	1	728.364	1454.71	2	1454.72	-0.0051	385	396	0	72.76	37	3.3e-06	R	LIEHVSNEIMDR	D
FLIP	TAP 2	23	AT3G27120.1	FIGL1	1128	75301	31	22	40.5	4371	1	1	1	751.885	1501.76	2	1501.76	-0.0069	129	142	0	84.75	38	2.5e-07	K	IDLALEGLVSDSDR	K
FLIP	TAP 2	23	AT3G27120.1	FIGL1	1128	75301	31	22	40.5	4471	1	1	1	761.89	1521.77	2	1521.77	-0.0062	462	475	0	101.83	38	4.7e-09	K	ATFFYISASSLTSK	W
FLIP	TAP 2	23	AT3G27120.1	FIGL1	1128	75301	31	22	40.5	4616	1	1	1	781.398	1560.78	2	1560.79	-0.0082	109	122	1	55.65	38	0.00019	R	SVTDADRDFIGPIR	R
FLIP	TAP 2	23	AT3G27120.1	FIGL1	1128	75301	31	22	40.5	4735	1	1	1	797.414	1592.81	2	1592.82	-0.0059	144	159	0	89.64	38	7.4e-08	K	AFELANTAPGAIFGSK	G
FLIP	TAP 2	23	AT3G27120.1	FIGL1	1128	75301	31	22	40.5	4871	1	1	1	815.932	1629.85	2	1629.86	-0.0079	129	143	1	60.8	37	5.2e-05	K	IDLALEGLVSDSDRK	A
FLIP	TAP 2	23	AT3G27120.1	FIGL1	1128	75301	31	22	40.5	5203	1	1	1	855.92	1709.82	2	1709.83	-0.0084	254	269	1	82.85	38	3.6e-07	K	RPHAETSSLANDGEVK	E
FLIP	TAP 2	23	AT3G27120.1	FIGL1	1128	75301	31	22	40.5	5380	1	1	1	881.954	1761.89	2	1761.9	-0.007	210	225	1	74.02	38	2.6e-06	K	LTSLYGNSIGKPDNQR	K
FLIP	TAP 2	23	AT3G27120.1	FIGL1	1128	75301	31	22	40.5	6055	1	1	1	965.515	1929.02	2	1929.02	-0.0053	495	511	0	106.94	36	8.2e-10	R	QPAVIFVDEIDSLLSQR	K
FLIP	TAP 2	23	AT3G27120.1	FIGL1	1128	75301	31	22	40.5	6788	1	1	1	1056.57	2111.13	2	2111.14	-0.0077	36	54	1	51.41	33	0.00017	R	SSPFSSPLLRPPPEFLNVK	E
FLIP	TAP 2	23	AT3G27120.1	FIGL1	1128	75301	31	22	40.5	9823	1	1	1	1260.95	3779.82	3	3778.84	0.985	525	558	1	142.54	36	2.5e-13	K	TQFLIEMEGFDSGSEQILLIGATNRPQELDEAAR	R	Deamidated (NQ)

## Sheet: Bait sequences
FLIP	MEFMGTPAVTTYKLVINGKTLKGETTTKAVDAETAEKAFKQYANDNGVDGVWTYDDATKTFTVTEVNTPAVTTYKLVINGKTLKGETTTKAVDAETAEKAFKQYANDNGVDGVWTYDDATKTFTVTEIDLEVLFQGPLEVLFQGPGSMDEKTTGWRGGHVVEGLAGELEQLRARLEHHPQGQREPGGGGSMEKNAMKLLEEIKSSDLIENRAQLLTRLSQLDVEENSDLPSFVESLTTLWEDFTCLDVSLCLLNKAILPVASKYLALDRPDCSHYFLAFAIKVSQWCAKHLNMSVMSMEESQEEEHSNIFFQLLLDYLRFSASSFTAIGKTCFMTDDASAVTVHKFVSEQLNLTKELIMNSKKVESFSSEIFKAVQVVIDSTVRLCKEYSQTVNREVSE…
FIGL1	MEFMGTPAVTTYKLVINGKTLKGETTTKAVDAETAEKAFKQYANDNGVDGVWTYDDATKTFTVTEVNTPAVTTYKLVINGKTLKGETTTKAVDAETAEKAFKQYANDNGVDGVWTYDDATKTFTVTEIDLEVLFQGPLEVLFQGPGSMDEKTTGWRGGHVVEGLAGELEQLRARLEHHPQGQREPGGGGSMCGSVVSDSEREFEFHFWGFGHLGKEEERIMAGKRSSPFSSPLLRPPPEFLNVKEEGETETPCWRKEVDENLKRLQSLLFGADKFLEKSDFSSAQILGLRLLGFLDSRSVTDADRDFIGPIRREVASKIDLALEGLVSDSDRKAFELANTAPGAIFGSKGGFDVEKIKQSKYFGFHVSQSNGKGVKEMLIPKAPKSMMQAKLTSLYGNS…
