# Supplementary material for: FIGL1 and its novel partner FLIP form a conserved complex that regulates homologous recombination
Source: PLoS Genet. 2018 Apr 2;14(4):e1007317. doi: 10.1371/journal.pgen.1007317 (PMC5897033; doi:10.1371/journal.pgen.1007317)
Supplement: S2 Table — (XLSX) [file pgen.1007317.s005.xlsx]

## Sheet: Feuil1
SPECIES	RAD51	DMC1	FIGL1	FLIP
Acromyrmex echinatior	XP_011062052.1	-	EGI70363.1	XP_011053803.1
Aedes aegypti	XP_001657421.1	-	XP_001659879.1	-
Ailuropoda melanoleuca	XP_002913265.1	XP_002914594.1	XP_002917669.1	XP_011222399.2
Alligator mississippiensis	XP_019352143.1	XP_019344834.1	XP_006270626.1	XP_014451487.2
Amborella trichopoda	XP_020531854.1	XP_011621739.1	XP_006848394.1	XP_006854270.1
Amphimedon queenslandica	XP_003386534.1	XP_003390373.1	XP_011410271.2	XP_019856682.1
Ananas comosus	XP_020104481.1	XP_020105226.1	XP_020106744.1	XP_020093528.1
Anas platyrhynchos	XP_005029428.2	XP_012951652.1	XP_005022801.1	XP_005025412.1
Anolis carolinensis	XP_003224823.1	XP_003221056.1	XP_003222259.1	XP_008102222.1
Anopheles gambiae	XP_003436320.1	-	XP_317746.4	XP_001688675.1
Anthracocystis flocculosa	XP_007882252.1	-	-	-
Antrostomus carolinensis	XP_010174205.1	XP_010175399.1	XP_010173795.1	XP_010170796.1
Apaloderma vittatum	XP_009863919.1	XP_009873600.1	XP_009874486.1	XP_009869825.1
Aphanomyces astaci	XP_009831115.1	XP_009821526.1	XP_009824416.1	-
Aphanomyces invadans	XP_008871149.1	XP_008862587.1	XP_008863974.1	-
Apis mellifera	XP_624827.3	-	XP_625184.3	XP_001122611.3
Aptenodytes forsteri	XP_009281964.1	XP_019330369.1	XP_009281174.1	XP_009271565.1
Arabidopsis thaliana	NP_568402.1	NP_188928.2	NP_001319654.1	NP_001323014.1
Arthrobotrys oligospora	XP_011117787.1	XP_011126961.1	-	-
Aspergillus clavatus	XP_001269222.1	XP_001272325.1	-	-
Aspergillus flavus	XP_002380489.1	XP_002380696.1	-	-
Aspergillus niger	XP_001392351.1	XP_001395134.2	-	-
Aspergillus nomius	XP_015406835.1	XP_015411191.1	-	-
Aspergillus oryzae	XP_001825314.1	XP_001825494.2	-	-
Astyanax mexicanus	XP_007259922.1	XP_007251310.1	XP_007240377.1	XP_007245489.1
Atta cephalotes	XP_012057084.1	-	XP_012055630.1	XP_012062881.1
Atta colombica	XP_018056447.1	-	XP_018054199.1	XP_018045389.1
Auxenochlorella protothecoides	XP_011396138.1	XP_011401268.1	XP_011399103.1	-
Babesia microti	XP_021338615.1	XP_012648202.1	-	-
Balearica regulorum	XP_010306237.1	XP_010302623.1	XP_010305319.1	XP_010296608.1
Beauveria bassiana	XP_008595377.1	-	-	-
Beta vulgaris	XP_010687596.1	XP_010693772.1	XP_010680119.1	XP_019104136.1
Blastocystis hominis	XP_012897704.1	XP_012895322.1	XP_012898641.1	-
Bombyx mori	NP_001037484.1	NP_001037552.1	XP_021208418.1	XP_004922487.2
Bos taurus	NP_001039644.1	NP_001178267.1	NP_001193643.1	XP_001252464.5
Brachypodium distachyon	XP_003577363.1	XP_010239525.2	XP_010237280.1	XP_014757484.1
Brassica napus	XP_013665893.1	XP_013732915.1	XP_013685002.1	XP_013720503.1
Brassica oleracea	XP_013626669.1	XP_013635733.1	XP_013621077.1	XP_013605046.1
Brassica rapa	XP_009131820.1	XP_009108592.1	XP_009129449.1	XP_009111092.1
Brugia malayi	XP_001897076.1	XP_001900420.1	XP_001891987.1	-
Buceros rhinoceros	XP_010140464.1	XP_010136730.1	XP_010138544.1	XP_010135078.1
Caenorhabditis briggsae	XP_002634402.1	-	XP_002635669.1	-
Caenorhabditis elegans	NP_001263771.1	-	NP_504197.1	-
Caenorhabditis remanei	XP_003108717.1	-	XP_003115479.1	-
Cajanus cajan	XP_020228113.1	XP_020210175.1	XP_020206778.1	XP_020222165.1
Callithrix jacchus	XP_017832411.1	XP_017819197.1	XP_002751459.1	XP_017821586.1
Calypte anna	XP_008504228.1	XP_008494366.1	XP_008489545.1	XP_008493996.1
Camelus ferus	XP_006176677.1	XP_006174952.1	XP_006178691.1	XP_014411476.1
Camponotus floridanus	XP_011266889.1	-	XP_011262422.1	XP_019885235.1
Candida albicans	XP_713440.1	XP_019330712.1	-	-
Candida tropicalis	XP_002546109.1	XP_002549245.1	-	-
Canis lupus	NP_001003043.1	XP_005625935.1	XP_005630960.1	XP_005622595.1
Capronia coronata	XP_007725524.1	-	-	-
Capronia epimyces	XP_007734262.1	-	-	-
Capsaspora owczarzaki	XP_004346233.1	XP_004364475.2	XP_004349403.2	XP_004348155.2
Capsella rubella	XP_006288113.1	XP_006298057.1	XP_006292333.1	XP_006306680.1
Cariama cristata	XP_009702561.1	XP_009707910.1	XP_009702033.1	XP_009692907.1
Cavia porcellus	XP_003475741.1	XP_003470544.1	XP_003463516.2	XP_013006691.1
Cerapachys biroi	XP_011330801.1	-	XP_011345822.1	XP_011340984.1
Chaetomium globosum	XP_001229307.1	-	-	-
Chaetomium thermophilum	XP_006691500.1	-	-	-
Chaetura pelagica	XP_009999752.1	XP_010002240.1	XP_010006645.1	XP_009998013.1
Charadrius vociferus	XP_009890722.1	XP_009880130.1	XP_009882084.1	XP_009891128.1
Chelonia mydas	XP_007069443.1	XP_007069154.1	XP_007061398.1	XP_007061247.1
Chlamydomonas reinhardtii	XP_001692733.1	XP_001700483.1	XP_001689522.1	-
Chlamydotis macqueenii	XP_010122372.1	XP_010116649.1	XP_010129145.1	XP_010120685.1
Chlorocebus sabaeus	XP_008015187.1	XP_007973954.1	XP_007979516.1	XP_007987749.1
Ciona intestinalis	XP_002126934.1	XP_018669726.1	XP_018673477.1	XP_009861663.1
Citrus clementina	XP_006452910.1	XP_006420045.1	XP_006447078.1	XP_006420555.1
Citrus sinensis	XP_006474560.1	XP_006489468.1	XP_006470054.1	XP_006487590.1
Cladophialophora carrionii	XP_008728607.1	-	-	-
Cladophialophora immunda	XP_016252381.1	-	-	-
Cladophialophora psammophila	XP_007747427.1	-	-	-
Cladophialophora yegresii	XP_007758664.1	-	-	-
Clavispora lusitaniae	XP_002616520.1	-	-	-
Coccidioides immitis	XP_001239326.2	XP_001240596.2	-	-
Coccomyxa subellipsoidea	jgi|Coc_C169_1|13873|e_gw1.4.509.1	jgi|Coc_C169_1|11138|e_gw1.1.494.1	XP_005648451.1	-
Colius striatus	XP_010208816.1	XP_010196363.1	XP_010198696.1	XP_010203701.1
Colletotrichum fioriniae	XP_007596750.1	-	-	-
Colletotrichum gloeosporioides	XP_007283464.1	-	-	-
Colletotrichum graminicola	XP_008092773.1	-	-	-
Colletotrichum higginsianum	XP_018153625.1	-	-	-
Columba livia	XP_005509908.1	XP_005514757.1	XP_005507557.1	XP_005498913.1
Coniosporium apollinis	XP_007782800.1	XP_007782403.1	-	-
Coprinopsis cinerea	XP_001828666.1	XP_001829128.2	-	-
Cordyceps militaris	XP_006672023.1	-	-	-
Corvus brachyrhynchos	XP_008642264.2	XP_008634672.1	XP_008635449.1	XP_008628644.1
Crassostrea gigas	XP_011433321.1	XP_011456676.1	XP_011447141.1	XP_019923553.1
Cricetulus griseus	NP_001233686.1	XP_007622848.1	XP_003503043.1	XP_003508331.1
Cryptococcus amylolentus	XP_018996877.1	XP_018993050.1	-	-
Cryptococcus neoformans	XP_012046913.1	XP_012053251.1	-	-
Cryptosporidium muris	XP_002139430.1	XP_002141335.1	-	-
Cryptosporidium parvum	XP_626003.1	XP_628348.1	-	-
Cuculus canorus	XP_009555142.1	XP_009566718.1	XP_009559134.1	XP_009558172.1
Cucumis sativus	XP_004144057.1	XP_004134116.1	XP_011649964.1	XP_011650890.1
Culex quinquefasciatus	XP_001845458.1	-	XP_001868229.1	-
Cyanidioschyzon merolae	XP_005538367.1	XP_005539514.1	XP_005537284.1	-
Cyphellophora europaea	XP_008711620.1	-	-	-
Cyphomyrmex costatus	XP_018400555.1	-	XP_018397842.1	XP_018406843.1
Dactylellina haptotyla	XP_011111260.1	XP_011108807.1	-	-
Danio rerio	NP_998371.2	NP_001018618.1	NP_001122223.1	XP_005160750.1
Daucus carota	XP_017238602.1	XP_017221941.1	XP_017225107.1	XP_017234909.1
Debaryomyces fabryi	XP_015469320.1	XP_015468927.1	-	-
Debaryomyces hansenii	XP_458414.2	XP_460030.2	-	-
Dendroctonus ponderosae	XP_019758226.1	XP_019768512.1	XP_019758405.1	XP_019755160.1
Dictyostelium discoideum	XP_644422.1	-	XP_647261.1	-
Dictyostelium fasciculatum	XP_004361265.1	-	XP_004358342.1	-
Drosophila ananassae	XP_001955532.1	-	XP_001962946.1	-
Drosophila busckii	XP_017849876.1	-	XP_017854009.1	-
Drosophila grimshawi	XP_001990144.1	-	XP_001988626.1	-
Drosophila melanogaster	NP_524583.1	-	NP_608763.2	-
Drosophila mojavensis	XP_001998879.2	-	XP_002001619.2	-
Drosophila persimilis	XP_002020499.1	-	XP_002015093.1	-
Drosophila pseudoobscura	XP_001357643.1	-	XP_001356772.3	-
Drosophila sechellia	XP_002037313.1	-	XP_002037705.1	-
Drosophila simulans	XP_002105464.1	-	XP_002078010.1	-
Drosophila virilis	XP_002056149.1	-	XP_002051788.2	-
Drosophila willistoni	XP_002072940.2	-	XP_002074317.1	-
Dufourea novaeangliae	XP_015440046.1	-	XP_015432201.1	XP_015435189.1
Egretta garzetta	XP_009641358.1	XP_009646144.1	XP_009637027.1	XP_009643601.1
Eimeria maxima	XP_013337269.1	XP_013337360.1	-	-
Emiliania huxleyi	XP_005764650.1	XP_005794610.1	XP_005786677.1	-
Encephalitozoon cuniculi	NP_586388.1	-	NP_586409.1	-
Endocarpon pusillum	XP_007799744.1	-	-	-
Entamoeba histolytica	XP_654076.1	XP_656580.1	XP_649637.1	-
Entamoeba invadens	XP_004255100.1	XP_004254739.1	XP_004255269.1	-
Enterocytozoon bieneusi	XP_001828021.1	-	XP_001827996.1	-
Equus caballus	XP_001503572.1	XP_005606694.1	NP_001243865.1	XP_001915731.2
Eremothecium cymbalariae	XP_003646528.1	XP_003645802.1	-	-
Erythranthe guttata	XP_012848014.1	XP_012832391.1	XP_012844184.1	XP_012842909.1
Eucalyptus grandis	XP_010047431.1	XP_010028224.1	XP_010033413.1	XP_010069081.1
Eurypyga helias	XP_010151121.1	XP_010145649.1	XP_010155745.1	XP_010160227.1
Eutrema salsugineum	XP_006400650.1	XP_006406121.1	XP_006395481.1	XP_006418103.1
Eutypa lata	XP_007794517.1	-	-	-
Exophiala aquamarina	XP_013259069.1	-	-	-
Exophiala dermatitidis	XP_009156318.1	-	-	-
Exophiala mesophila	XP_016220645.1	-	-	-
Exophiala oligosperma	XP_016267214.1	-	-	-
Exophiala spinifera	XP_016230583.1	-	-	-
Exophiala xenobiotica	XP_013313451.1	-	-	-
Felis catus	XP_003987322.1	XP_006934105.1	XP_019680799.1	XP_003999230.2
Fibroporia radiculosa	XP_012179635.1	XP_012183737.1	-	-
Ficedula albicollis	XP_005046742.1	XP_005039790.1	XP_005041768.1	XP_005049851.1
Fonsecaea erecta	XP_018693958.1	-	-	-
Fonsecaea multimorphosa	XP_016629708.1	-	-	-
Fonsecaea pedrosoi	XP_013289368.1	-	-	-
Fonticula alba	XP_009494877.1	-	XP_009498354.1	-
Fukomys damarensis	XP_010622996.1	XP_010611209.1	XP_010623183.1	XP_019064462.1
Fulmarus glacialis	XP_009581632.1	XP_009585999.1	XP_009584633.1	XP_009584423.1
Fusarium oxysporum	XP_018232030.1	-	-	-
Galdieria sulphuraria	XP_005704794.1	XP_005709001.1	XP_005703760.1	-
Gallus gallus	NP_990504.1	XP_004937790.2	XP_001234039.1	XP_015145923.1
Gavia stellata	XP_009820227.1	XP_009820511.1	XP_009807465.1	XP_009819322.1
Giardia intestinalis	XP_001709425.1	XP_001710001.1	XP_001706825.1	-
Glarea lozoyensis	XP_008080509.1	XP_008078634.1	-	-
Glycine max	XP_003551035.1	NP_001238425.1	XP_003553846.1	XP_014627763.1
Gorilla gorilla	XP_018866821.1	XP_018873486.1	XP_018887383.1	XP_018882001.1
Gossypium arboreum	XP_017644813.1	XP_017633263.1	XP_017608095.1	XP_017608614.1
Gossypium raimondii	XP_012452590.1	XP_012481166.1	XP_012483955.1	XP_012484199.1
Gregarina niphandrodes	XP_011132980.1	XP_011128992.1	-	-
Grosmannia clavigera	XP_014173919.1	-	-	-
Guillardia theta	XP_001713357.1	jgi|Guith1|156818|fgenesh2_pm.2_#_25	XP_005832228.1	-
Habropoda laboriosa	XP_017788665.1	-	XP_017794828.1	XP_017787781.1
Haliaeetus albicilla	XP_009916366.1	XP_009923059.1	XP_009920955.1	XP_009913529.1
Hammondia hammondi	XP_008882612.1	XP_008886378.1	-	-
Harpegnathos saltator	XP_011154144.1	-	XP_011138476.1	XP_011144526.1
Heterobasidion irregulare	XP_009540859.1	XP_009541004.1	-	-
Heterocephalus glaber	XP_004861626.1	XP_004845659.1	XP_004839917.1	XP_004865297.1
Homo sapiens	NP_002866.2	NP_008999.2	NP_001274425.1	NP_060656.2
Ichthyophthirius multifiliis	XP_004030573.1	XP_004031867.1	XP_004025013.1	-
Ictidomys tridecemlineatus	XP_013213234.1	XP_005322308.1	XP_005337602.1	XP_013211627.1
Isaria fumosorosea	XP_018704885.1	-	-	-
Ixodes scapularis	XP_002405184.1	XP_002436011.1	XP_002400178.1	-
Jatropha curcas	XP_012077114.1	XP_012069715.1	XP_012070468.1	XP_012077673.1
Kalmanozyma brasiliensis	XP_016289956.1	-	-	-
Kazachstania africana	XP_003959669.1	XP_003955697.1	-	-
Kluyveromyces lactis	XP_454867.1	XP_455622.1	-	-
Komagataella phaffii	XP_002493142.1	-	-	-
Kwoniella bestiolae	XP_019051027.1	XP_019050902.1	-	-
Kwoniella dejecticola	XP_018259778.1	XP_018259557.1	-	-
Kwoniella pini	XP_019007886.1	XP_019007726.1	-	-
Lachancea thermotolerans	XP_002552522.1	XP_002555641.1	-	-
Latimeria chalumnae	XP_014340920.1	XP_014342887.1	XP_006000055.1	XP_014349683.1
Leishmania braziliensis	XP_001566089.1	XP_001568583.1	XP_001563499.1	-
Leishmania infantum	XP_001470091.1	XP_001469294.1	XP_001464389.1	-
Leishmania major	XP_001684333.1	XP_003722884.1	XP_001681963.1	-
Leptomonas pyrrhocoris	XP_015663936.1	XP_015665050.1	XP_015653620.1	-
Leptosomus discolor	XP_009948515.1	XP_009944803.1	XP_009951385.1	XP_009950348.1
Leptosphaeria maculans	XP_003835715.1	XP_003841408.1	-	-
Loa loa	XP_003146628.1	XP_020301303.1	XP_020302711.1	-
Lodderomyces elongisporus	XP_001527554.1	XP_001525595.1	-	-
Loxodonta africana	XP_003418703.1	XP_003419811.1	XP_003407181.1	XP_003415103.1
Macaca fascicularis	XP_005559254.1	XP_005567346.1	XP_005549647.1	XP_005540005.1
Macaca mulatta	XP_014997429.1	XP_001094012.1	XP_014988981.1	XP_014980350.1
Magnaporthe oryzae	XP_003713761.1	-	-	-
Malassezia globosa	XP_001730729.1	-	-	-
Malassezia pachydermatis	XP_017993687.1	-	-	-
Malassezia sympodialis	XP_018740472.1	-	-	-
Manacus vitellinus	XP_008924708.1	XP_008929786.2	XP_008924100.2	XP_017934564.1
Marssonina brunnea	XP_007293727.1	XP_007292555.1	-	-
Medicago truncatula	XP_003609937.1	XP_013469737.1	XP_013451414.1	XP_003591635.2
Meleagris gallopavo	XP_003206184.1	XP_003202330.1	XP_010706850.1	XP_003208627.3
Merops nubicus	XP_008938028.1	XP_008940038.1	XP_008934644.1	XP_008944014.1
Mesitornis unicolor	XP_010188313.1	XP_010192842.1	XP_010178954.1	XP_010192135.1
Metarhizium acridum	XP_007810558.1	-	-	-
Metarhizium majus	XP_014580943.1	-	-	-
Metarhizium robertsii	XP_007820202.2	-	-	-
Meyerozyma guilliermondii	XP_001484488.1	-	-	-
Micromonas commoda	XP_002501408.1	XP_002509051.1	XP_002505349.1	-
Micromonas pusilla	XP_003058877.1	XP_003061714.1	XP_003060267.1	-
Mitosporidium daphniae	XP_013237684.1	XP_013237960.1	XP_013238995.1	-
Moniliophthora roreri	XP_007842761.1	XP_007842576.1	-	-
Monodelphis domestica	XP_001370830.1	XP_001367929.1	XP_003341813.1	XP_001372491.1
Monoraphidium neglectum	XP_013899491.1	XP_013896696.1	XP_013900353.1	-
Morus notabilis	XP_010107088.1	XP_010107719.1	XP_010112359.1	XP_010096911.1
Mus musculus	NP_035364.1	NP_034189.1	NP_068691.2	XP_006496974.1
Musa acuminata	XP_009413471.1	XP_009415285.1	XP_018682798.1	XP_018677001.1
Mustela putorius	XP_012910876.1	XP_004743295.1	XP_012914944.1	XP_004756732.1
Myotis brandtii	XP_005860310.1	XP_005883257.1	XP_005882928.1	XP_005867698.2
Myotis davidii	XP_006778150.1	XP_006752800.1	XP_006754070.2	XP_006766901.2
Myotis lucifugus	XP_006093088.1	XP_006102493.1	XP_006106806.1	XP_014318980.1
Nasonia vitripennis	NP_001154949.1	-	XP_001602630.2	XP_008210813.1
Naumovozyma dairenensis	XP_003667569.1	XP_003668513.1	-	-
Necator americanus	XP_013303255.1	XP_013305980.1	XP_013309328.1	-
Nematocida parisii	XP_013058221.1	-	XP_013059206.1	-
Neospora caninum	XP_003883704.1	XP_003885587.1	-	-
Nestor notabilis	XP_010022645.1	XP_010014998.1	XP_010009792.1	XP_010018788.1
Neurospora crassa	XP_965126.1	-	-	-
Neurospora tetrasperma	XP_009856540.1	-	-	-
Nipponia nippon	XP_009472226.1	XP_009473480.1	XP_009470358.1	XP_009460776.1
Nomascus leucogenys	XP_003266786.1	XP_003264800.1	XP_012352151.1	XP_004089865.2
Nosema ceranae	XP_002996481.1	XP_002996416.1	XP_002995570.1	-
Octopus bimaculoides	XP_014776333.1	XP_014788195.1	XP_014773194.1	XP_014785577.1
Ogataea parapolymorpha	XP_013932827.1	-	-	-
Opisthocomus hoazin	XP_009929806.1	XP_009933263.1	XP_009940039.1	XP_009937553.1
Opisthorchis viverrini	XP_009163242.1	-	XP_009162107.1	XP_009167282.1
Ordospora colligata	XP_014562892.1	-	XP_014562912.1	-
Oreochromis niloticus	NP_001266379.1	NP_001266382.1	XP_005473859.1	XP_019207356.1
Ornithorhynchus anatinus	XP_007655667.2	XP_007654312.1	XP_007659724.1	XP_007667061.1
Oryctolagus cuniculus	XP_008267004.1	XP_002711438.1	XP_002721627.1	XP_002715449.1
Oryza brachyantha	XP_006663048.1	XP_015697823.1	XP_006663983.2	XP_015690770.1
Oryza sativa	XP_015617774.1	XP_015618986.1	XP_015618545.1	XP_015631009.1
Oryzias latipes	XP_004083949.1	NP_001129988.1	XP_004084848.1	XP_004068465.1
Ostreococcus tauri	XP_003080749.1	XP_003081989.1	CEG01788.1	-
Otolemur garnettii	XP_003791870.1	XP_003783249.1	XP_012665515.1	XP_003785877.1
Ovis aries	XP_004010496.1	XP_012031037.1	XP_012025791.1	XP_011966831.1
Pan troglodytes	XP_001144621.1	XP_009436676.2	XP_009451332.2	XP_009436263.1
Papilio xuthus	XP_013170562.1	XP_013172067.1	XP_013182371.1	XP_013162633.1
Papio anubis	XP_009208216.1	XP_017800803.1	XP_009201214.1	XP_009191917.1
Paracoccidioides brasiliensis	XP_010757628.1	XP_010759972.1	-	-
Paracoccidioides lutzii	XP_002795403.1	XP_015702597.1	-	-
Paramecium tetraurelia	XP_001435547.1	-	XP_001423610.1	-
Pediculus humanus	XP_002429975.1	XP_002423233.1	XP_002427552.1	XP_002431600.1
Pelecanus crispus	XP_009482596.1	XP_009489274.1	XP_009478586.1	XP_009486417.1
Pelodiscus sinensis	XP_014431806.1	XP_006119020.1	XP_006136421.1	XP_006115952.2
Penicillium digitatum	XP_014538618.1	XP_014532863.1	-	-
Penicillium expansum	XP_016601983.1	XP_016596418.1	-	-
Penicillium rubens	XP_002560816.1	XP_002568224.1	-	-
Pestalotiopsis fici	XP_007827362.1	-	-	-
Phaeodactylum tricornutum	XP_002180445.1	-	XP_002181239.1	-
Phaethon lepturus	XP_010291170.1	XP_010287902.1	XP_010283024.1	XP_010288746.1
Phalacrocorax carbo	XP_009502502.1	XP_009505206.1	XP_009503160.1	XP_009509995.1
Phanerochaete carnosa	XP_007390555.1	jgi|Phaca1|78269|gw1.1.4124.1	-	-
Phaseolus vulgaris	XP_007154535.1	XP_007143321.1	XP_007151639.1	XP_007144171.1
Phialophora attae	XP_018003872.1	-	-	-
Physcomitrella patens	jgi|Phytozome|Pp3c7_7920V3.1	jgi|Phytozome|Pp3c20_7190V3.1	XP_001754403.1	XP_001766106.1
Phytophthora infestans	XP_002898139.1	XP_002997476.1	XP_002904032.1	-
Phytophthora parasitica	XP_008908109.1	XP_008914211.1	XP_008915117.1	-
Pichia kudriavzevii	XP_020546538.1	XP_020546316.1	-	-
Picoides pubescens	XP_009896751.1	XP_009900787.1	XP_009904847.1	XP_009900316.1
Plasmodium berghei	XP_677584.1	XP_679989.1	-	-
Plasmodium chabaudi	XP_740140.2	XP_016653646.1	-	-
Plasmodium coatneyi	XP_019915013.1	XP_019913406.1	-	-
Plasmodium falciparum	XP_001347762.2	XP_001349356.2	-	-
Plasmodium fragile	XP_012337948.1	XP_012334289.1	-	-
Plasmodium inui	XP_008817852.1	XP_008816392.1	-	-
Plasmodium knowlesi	XP_002259075.1	XP_002258170.1	-	-
Plasmodium vinckei	XP_008624631.1	XP_008626133.1	-	-
Plasmodium vivax	XP_001615203.1	XP_001615003.1	-	-
Plasmodium yoelii	XP_723988.1	XP_726066.1	-	-
Pneumocystis carinii	XP_018224383.1	XP_018226826.1	-	-
Pneumocystis jirovecii	XP_018228541.1	XP_018231353.1	-	-
Pneumocystis murina	XP_007875500.1	XP_007873383.1	-	-
Pochonia chlamydosporia	XP_018148910.1	-	-	-
Podospora anserina	XP_001905059.1	-	-	-
Poecilia formosa	XP_007570669.1	XP_007540209.1	XP_007579290.1	XP_007558787.1
Polysphondylium pallidum	XP_020431039.1	-	XP_020427060.1	-
Populus trichocarpa	XP_006381549.1	XP_002314664.1	XP_002298621.2	XP_002304697.2
Prunus persica	XP_007202345.1	XP_007222408.2	XP_007216998.1	XP_020415831.1
Pseudogymnoascus destructans	XP_012742351.1	XP_012745302.1	-	-
Pseudogymnoascus verrucosus	XP_018129128.1	XP_018134316.1	-	-
Pseudozyma hubeiensis	XP_012192644.1	-	-	-
Pterocles gutturalis	XP_010079559.1	XP_010070823.1	XP_010071176.1	XP_010073622.1
Pteropus alecto	XP_006920548.1	XP_006914793.1	XP_006912145.1	XP_006907876.2
Puccinia graminis	XP_003332621.1	XP_003334350.1	-	-
Purpureocillium lilacinum	XP_018180460.1	-	-	-
Pyrenophora teres	XP_003298289.1	XP_003297116.1	-	-
Rattus norvegicus	NP_001102674.1	NP_001124039.1	NP_001011913.1	NP_001017493.1
Rhinocladiella mackenziei	XP_013275241.1	-	-	-
Ricinus communis	XP_015572892.1	XP_015573480.1	XP_002509525.1	XP_015574125.1
Saccharomyces cerevisiae	NP_011021.3	NP_011106.1	-	-
Salpingoeca rosetta	XP_004993801.1	XP_004994547.1	XP_004988300.1	XP_004997392.1
Saprolegnia diclina	XP_008617738.1	XP_008608192.1	XP_008604282.1	-
Saprolegnia parasitica	XP_012207840.1	XP_012201518.1	XP_012201303.1	-
Sarcophilus harrisii	XP_003756060.1	XP_012405991.1	XP_003762582.1	XP_012403113.1
Scedosporium apiospermum	XP_016642961.1	-	-	-
Scheffersomyces stipitis	XP_001384154.2	-	-	-
Schistosoma haematobium	XP_012795174.1	-	XP_012798816.1	XP_012792363.1
Schistosoma mansoni	XP_018647638.1	-	XP_018652952.1	XP_018649967.1
Schizophyllum commune	XP_003038529.1	XP_003038817.1	-	-
Schizosaccharomyces cryophilus	XP_013022423.1	XP_013023454.1	-	-
Schizosaccharomyces japonicus	XP_002172658.1	XP_002173477.2	-	-
Schizosaccharomyces pombe	NP_593882.1	NP_594166.1	-	-
Scleropages formosus	XP_018582814.1	XP_018594065.1	XP_018590081.1	XP_018609738.1
Sclerotinia sclerotiorum	XP_001592541.1	XP_001598905.1	-	-
Selaginella moellendorffii	XP_002967981.1	-	XP_002972321.1	XP_002986784.1
Setaria italica	XP_004979726.1	XP_004977547.1	XP_004962542.2	XP_004985737.1
Solanum lycopersicum	NP_001233788.1	XP_004247612.1	XP_004233588.1	XP_010326809.1
Solanum tuberosum	XP_006344556.1	XP_006363459.1	XP_015163210.1	XP_006360320.1
Solenopsis invicta	XP_011172379.1	-	XP_011158888.1	XP_011161027.1
Sordaria macrospora	XP_003350973.1	-	-	-
Sorghum bicolor	XP_002463076.1	XP_002441706.1	XP_002442112.2	XP_002465870.1
Sphaeroforma arctica	XP_014155887.1	XP_014155422.1	XP_014160689.1	XP_014157236.1
Sporothrix schenckii	XP_016584396.1	-	-	-
Strongylocentrotus purpuratus	XP_788683.2	XP_003729914.1	XP_011666909.1	XP_780816.4
Struthio camelus	XP_009669095.1	XP_009663520.1	XP_009680212.1	XP_009671076.1
Sus scrofa	NP_001116653.1	XP_003126070.1	XP_003357655.1	XP_001928039.4
Taeniopygia guttata	XP_002196004.1	XP_002195715.3	XP_002190590.1	XP_012430865.1
Takifugu rubripes	XP_003977354.1	XP_003961401.1	XP_003963757.1	XP_011613067.1
Talaromyces marneffei	XP_002151564.1	XP_002153177.1	-	-
Talaromyces stipitatus	XP_002341472.1	XP_002488278.1	-	-
Tauraco erythrolophus	XP_009983436.1	XP_009988134.1	XP_009986616.1	XP_009983662.1
Tetrahymena thermophila	XP_001011071.1		XP_001024231.1	XP_001012750.2	-
Tetranychus urticae	XP_015794532.1	XP_015791140.1	XP_015795367.1	-
Tetrapisispora blattae	XP_004182226.1	XP_004181359.1	-	-
Tetrapisispora phaffii	XP_003685620.1	XP_003683704.1	-	-
Thecamonas trahens	XP_013754165.1	XP_013762486.1	XP_013754280.1	-
Theileria annulata	XP_952902.1	XP_952849.1	-	-
Theileria parva	XP_763865.1	XP_763805.1	-	-
Theobroma cacao	XP_017982171.1	XP_017975035.1	XP_007031860.2	XP_007034477.2
Tinamus guttatus	XP_010213910.1	XP_010225309.1	XP_010219193.1	XP_010220145.1
Torulaspora delbrueckii	XP_003680262.1	XP_003682398.1	-	-
Toxoplasma gondii	XP_002365912.1	XP_002370950.1	-	-
Trachymyrmex cornetzi	XP_018357659.1	-	XP_018367060.1	XP_018366952.1
Trachymyrmex septentrionalis	XP_018342803.1	-	XP_018348451.1	XP_018356153.1
Trachymyrmex zeteki	XP_018310843.1	-	XP_018301472.1	XP_018311038.1
Tribolium castaneum	XP_974640.1	XP_967492.1	XP_008199108.1	XP_008195231.1
Trichinella spiralis	XP_003378865.1	-	-	-
Trichoderma gamsii	XP_018658066.1	-	-	-
Trichomonas vaginalis	XP_001303202.1	XP_001303137.1	XP_001306726.1	-
Trichophyton rubrum	XP_003234653.1	XP_003233034.1	-	-
Trypanosoma brucei	XP_828893.1	XP_827266.1	XP_844861.1	-
Trypanosoma cruzi	XP_807143.1	XP_818873.1	XP_809439.1	-
Tuber melanosporum	XP_002842550.1	XP_002840972.1	-	-
Tupaia chinensis	XP_006158751.1	XP_006155421.1	XP_006161861.1	XP_014443920.1
Tyto alba	XP_009973165.1	XP_009969919.1	XP_009972150.1	XP_009966042.1
Uncinocarpus reesii	XP_002543898.1	XP_002542595.1	-	-
Ustilago maydis	XP_011389700.1	-	-	-
Vanderwaltozyma polyspora	XP_001647415.1	XP_001644549.1	-	-
Vavraia culicis	XP_008074127.1	XP_008075496.1	XP_008074868.1	-
Verruconis gallopava	XP_016216788.1	XP_016212122.1	-	-
Verticillium alfalfae	XP_003004814.1	-	-	-
Verticillium dahliae	XP_009649408.1	-	-	-
Vitis vinifera	XP_002273803.1	XP_010649965.1	XP_003633767.1	XP_019075832.1
Vittaforma corneae	XP_007603695.1	-	XP_007605416.1	-
Volvox carteri	XP_002946920.1	jgi|Phytozome|Vocar.0033s0160.1	XP_002952048.1	-
Wallemia ichthyophaga	XP_009269507.1	XP_009267943.1	-	-
Wickerhamomyces ciferrii	XP_011272943.1	-	-	-
Xenopus tropicalis	XP_017951743.1	XP_017949140.1	NP_001096311.1	NP_001120506.1
Xiphophorus maculatus	XP_005814492.1	XP_005811662.1	XP_005795254.1	XP_014326801.1
Yarrowia lipolytica	XP_505458.1	-	-	-
Zea mays	NP_001104919.1	NP_001141379.1	XP_020405057.1	XP_008650960.1
Zygosaccharomyces rouxii	XP_002495094.1	XP_002495740.1	-	-
