# Supplementary material for: FIGL1 and its novel partner FLIP form a conserved complex that regulates homologous recombination
Source: PLoS Genet. 2018 Apr 2;14(4):e1007317. doi: 10.1371/journal.pgen.1007317 (PMC5897033; doi:10.1371/journal.pgen.1007317)
Supplement: S3 Table — (XLSX) [file pgen.1007317.s006.xlsx]

## Sheet: FTL data
I2b I2a	Total	a	b	c	d	e	f	g	h	i	j	k	l
Wild type	2825	2432	225	161	4	1	1	1	0	0	0	0	0
flip-1	3563	2959	368	208	8	3	5	7	3	2	0	0	0
figl1-1	1417	1042	239	102	6	4	6	8	8	1	1	0	0
flip-1 figl1-1	2384	1777	399	161	12	8	9	7	6	3	2	0	0
I5d I5c	Total	a	b	c	d	e	f	g	h	i	j	k	l
Wild type	5055	3869	587	556	10	10	11	8	2	2	0	0	0
flip-1	5719	4266	670	666	20	22	19	23	12	16	1	4	0
figl1-1	2111	1263	414	298	25	28	33	22	13	10	2	3	0
flip-1 figl1-1	2532	1490	473	402	41	36	38	24	13	9	2	4	0
I3c I3b	Total	a	b	c	d	e	f	g	h	i	j	k	l
Wild type	3645	2170	268	1166	6	5	7	11	1	11	0	0	0
flip-1	2450	1496	193	690	16	14	10	10	3	17	0	1	0
