# Supplementary material for: FIGL1 and its novel partner FLIP form a conserved complex that regulates homologous recombination
Source: PLoS Genet. 2018 Apr 2;14(4):e1007317. doi: 10.1371/journal.pgen.1007317 (PMC5897033; doi:10.1371/journal.pgen.1007317)
Supplement: S4 Table — (XLSX) [file pgen.1007317.s007.xlsx]

## Sheet: primers
			T-DNA insertion line genotyping		Annealing temperature - Tm°C
	strain	allele	wild type band	mutant band
hei10-2	Col-0	N514624	FP: GGAGAACAGAGAGACCATTCGCAAA	FP: GGAGAACAGAGAGACCATTCGCAAA	60 (-0.1 per cycle)
			RP: TTGTGACCATTAGGACTTCCACC	LB salk2 : GCTTTCTTCCCTTCCTTTCTC
msh5-2	Col-0	N526553	FP: ACATGGCTTGTATTCAGCAC	RP: CAATCAGTGTAAAACAGCAGG	58
			RP:CAATCAGTGTAAAACAGCAGG	LB salk2 : GCTTTCTTCCCTTCCTTTCTC
mus81-2	Col-0	N607515	FP: CATGCTGACAGTTGAAGGTC	RP: CCTCAAACGTTTCTCCAAAT	58
			RP: CCTCAAACGTTTCTCCAAAT	LB salk2 : GCTTTCTTCCCTTCCTTTCTC
spo11-1-3	Col-0	N646172	FP: AATCGGTGAGTCAGGTTTCAG	RP: CCATGGATGAAAGCGATTTAG	58
			RP: CCATGGATGAAAGCGATTTAG	LB salk2 : GCTTTCTTCCCTTCCTTTCTC
sds-2	Col-0	N806294	FP: CTGCTCCCTGATTACAAGCAG	FP: CTGCTCCCTGATTACAAGCAG	58
			RP: CGGATAGTGAGGTAACAGCC	LB3 sail: TAGCATCTGAATTTCATAACCAATCTCGATACAC
zip4-2	Col-0	N568052	FP: GACTGCTGGAGCAGAAACT	ATCTTGAACTGCAAGAATCA	65(-0.1 per cycle)
			RP: CCATCTGAGAGCGAAGAAGAC	LB salk2 : GCTTTCTTCCCTTCCTTTCTC
flip-2	Col-0	N662136	FP: AAGAAGAGAGCAAGGTTTGGC	RP: AAGCTTGCAATCACCACAAAG	60
			RP: AAGCTTGCAATCACCACAAAG	LB salk2 : GCTTTCTTCCCTTCCTTTCTC
			point mutation genotyping
			PCR	digestion
figl1-1	Col-0		FP: TATATAGAAAAAGGTTGCTTTCGCTTCTCCAGCTAAAG	HindIII (wt -around140bp) (mut- around 175bp)	60
			RP: GACTTCTTCTCTTTGGCCCACC
flip-1	Col-0		FP: TCCTTGGACACCATAGACGCCTG	MboI (wt -334bp,165bp) (mut- 334bp,130bp,35bp)	60
			RP: AGGCTGTGCAAGTGGTAATTGATTC
			Cloning CDS
			Primer 5'-3' sequence
		At FIGL1 1-680	attB1-FP: GGGGACAAGTTTGTACAAAAAAGCAGGCTGTAAAGGAATGTGTGGGTCG
			attB2-RP: GGGGACCACTTTGTACAAGAAAGCTGGGTTTAGAGGCTTAAACTACCAAACTG
		At FIGL1 1-271	attB1-FP: GGGGACAAGTTTGTACAAAAAAGCAGGCTTAATGTGTGGGTCGGTGGTTTCAG		65
			attB2-RP: GGGGACCACTTTGTACAAGAAAGCTGGGTCTTAATCTTCCTTTACTTCCCCATC
		At FIGL1 272-342	attB1-FP: GGGGACAAGTTTGTACAAAAAAGCAGGCTTAGGAGCTCCTAATGGATTTGTATC		63
	specific primers		attB2-RP: GGGGACCACTTTGTACAAGAAAGCTGGGTCTTATCCAACATTATTCCCATTAG
	flanked by AttB	At FLIP 1-997	attB1-FP: GGGGACAAGTTTGTACAAAAAAGCAGGCTTAATGGAGAAGAATGCGATGAAG		63
	to clone into		attB2-RP: GGGGACCACTTTGTACAAGAAAGCTGGGTCTTAGTCCGAAGCTGCGGTGAG
	pDONR 207/201	At FLIP 1-502	attB1-FP: GGGGACAAGTTTGTACAAAAAAGCAGGCTTAATGGAGAAGAATGCGATGAAG
			attB2-RP: GGGGACCACTTTGTACAAGAAAGCTGGGTCTTATGGTAGCTGAGAGGAAAG		63
		At FLIP 503-997	attB1-FP:GGGGACAAGTTTGTACAAAAAAGCAGGCTTAATGGCAGATGGTTCTGGGAAG
			attB2-RP: GGGGACCACTTTGTACAAGAAAGCTGGGTCTTAGTCCGAAGCTGCGGTGAG		63
		h FLIP 1-853	attB1-FP: GGGG ACA AGT TTG TAC AAA AAA GCA GGC TTC GAA GGA GAT AGA ACC ATG TTT TTA CCT CAT ATG AAC CAC
			attB2-RP: GGGGACCACTTTGTACAAGAAAGCTGGGTC TCA CCC TAG AGT ATG TAT GTA AC
		h FIGL1 1-290	attB1-FP: GGGGACAAGTTTGTACAAAAAAGCAGGCTTCGAAGGAGATAGAACCATGCAGACCTCCAGCTCTAGATC		65
			attB2-RP: GGGGACCACTTTGTACAAGAAAGCTGGGTCTTAGCTATCCTCCTTTGGGCCA
		h FIGL1 291-360	attB1-FP: GGGG ACA AGT TTG TAC AAA AAA GCA GGC TTC GAA GGA GAT AGA ACC ATG AGCCTGCCTACATTTAAAACTG
			attB2-RP: GGGG AC CAC TTT GTA CAA GAA AGC TGG GTC AGG CTT ACA TTG CAT TCC TCC
